# Supplementary material for: Regional biogeography versus intra-annual dynamics of the root and soil microbiome
Source: Environ Microbiome. 2023 Jun 7;18:50. doi: 10.1186/s40793-023-00504-x (PMC10245661; doi:10.1186/s40793-023-00504-x)
Supplement: Supplementary file 2 — Supplementary Material 2 [file 40793_2023_504_MOESM2_ESM.xlsx]

## Sheet: MLE_Lux_core_Bacteria
OTU	sequences	Domain	Phylum	Class	Order	Family	Genus	MLE_Proportion_in_roots	MLE_Proportion_in_soils	Lux_Proportion_in_roots	Lux_Proportion_in_soils
OTU1	TACGAAGGGGGCTAGCGTTGCTCGGAATCACTGGGCGTAAAGGGTGCGTAGGCGGGTCTTTAAGTCAGGGGTGAAATCCTGGAGCTCAACTCCAGAACTGCCTTTGATACTGAAGATCTTGAGTTCGGGAGAGGTGAGTGGAACTGCGAGTGTAGAGGTGAAATTCGTAGATATTCGCAAGAACACCAGTGGCGAAGGCGGCTCACTGGCCCGATACTGACGCTGAGGCACGAAAGCGTGGGGAGCAAAC	Bacteria	Proteobacteria	Alphaproteobacteria	Rhizobiales	Bradyrhizobiaceae	Bradyrhizobium	0.102771	0.0151289	0.103301	0.0227921
OTU4	TACGTAGGGTGCAAGCGTTAATCGGAATTACTGGGCGTAAAGCGTGCGCAGGCGGTTATGCAAGACAGATGTGAAATCCCCGGGCTCAACCTGGGAACTGCATTTGTGACTGCATGGCTAGAGTACGGCAGAGGGGGATGGAATTCCGCGTGTAGCAGTGAAATGCGTAGATATGCGGAGGAACACCGATGGCGAAGGCAATCCCCTGGGCCTGTACTGACGCTCATGCACGAAAGCGTGGGGAGCAAAC	Bacteria	Proteobacteria	Betaproteobacteria	Burkholderiales	Comamonadaceae	Unknown	0.0251389	0.00344649	0.0244239	0.00321586
OTU10	TACAGAGGGTGCAAGCGTTAATCGGAATTACTGGGCGTAAAGCGTGCGTAGACGGTTACATAAGTCGGGTGTGAAAGCCCCGGGCTCAACCTGGGAATTGCATTCGAGACTGCGTAGCTAGGGTGCGGAAGAGGGAAGCGGAATTTCCGGTGTAGCGGTGAAATGCGTAGATATCGGAAGGAACACCAGTGGCGAAAGCGGCTTCCTGGTCCAGCACCGACGTTCAGGCACGAAAGCGTGGGGAGCAAAC	Bacteria	Proteobacteria	Gammaproteobacteria	Xanthomonadales	Xanthomonadales_Incertae_Sedis	Acidibacter	0.019985	Not Core	0.0313704	0.00163541
OTU39	TACAGAGGGTGCAAGCGTTAATCGGAATTACTGGGCGTAAAGCGCGCGTAGGTGGTTTGTTAAGTTGGATGTGAAATCCCCGGGCTCAACCTGGGAACTGCATTCAAAACTGACAAGCTAGAGTATGGTAGAGGGTGGTGGAATTTCCTGTGTAGCGGTGAAATGCGTAGATATAGGAAGGAACACCAGTGGCGAAGGCGACCACCTGGACTGATACTGACACTGAGGTGCGAAAGCGTGGGGAGCAAAC	Bacteria	Proteobacteria	Gammaproteobacteria	Pseudomonadales	Pseudomonadaceae	Pseudomonas	0.0241044	0.0112237	0.0158169	Not Core
OTU47	TACAGAGGTCTCAAGCGTTGTTCGGATTCATTGGGCGTAAAGGGTGCGTAGGCGGCGCGGTAAGTCGGGTGTGAAATCTCGGAGCTTAACTCCGAAACTGCATTCGATACTGCCGTGCTTGAGGACTGGAGAGGAGACTGGAATTTACGGTGTAGCGGTGAAATGCGTAGATATCGTAAGGAAGACCAGTGGCGAAGGCGGGTCTCTGGACAGTTCCTGACGCTGAGGCACGAAGGCCAGGGGAGCAAAC	Bacteria	Verrucomicrobia	Spartobacteria	Chthoniobacterales	DA101_soil_group	Unknown	Not Core	0.016507	0.00194648	0.0174334
OTU15	TACGTAGGGTGCGAGCGTTGTCCGGATTTATTGGGCGTAAAGAGCTCGTAGGCGGTTTGTCGCGTCGGCCGTGAAATCTCCACGCTTAACGTGGAGCGTGCGGTCGATACGGGCAGACTTGAGTTCGGTAGGGGAGACTGGAATTCCTGGTGTAGCGGTGAAATGCGCAGATATCAGGAGGAACACCGGTGGCGAAGGCGGGTCTCTGGGCCGATACTGACGCTGAGGAGCGAAAGCGTGGGGAGCGAAC	Bacteria	Actinobacteria	Actinobacteria	Pseudonocardiales	Pseudonocardiaceae	Amycolatopsis	Not Core	Not Core	0.0289887	Not Core
OTU57	TACGAAGGGTGCAAACGTTGCTCGGAATTATTGGGCGTAAAGCGCACGTAGGCGGCTTAGCAAGTCGGATGTGAAATCCCTCGGCTCAACCAAGGAAGTGCATCCGAAACTGCTGAGCTTGAGTACTTAAGAGGATCGCGGAATTCCCGGTGTAGAGGTGAAATTCGTAGATATCGGGAGGAACACCAGTGGCGAAGGCGGCGATCTGGGAAGATACTGACGCTGAGGTGCGAAAGCGTGGGGAGCAAAC	Bacteria	Proteobacteria	Deltaproteobacteria	Myxococcales	Haliangiaceae	Haliangium	0.0115655	0.00175351	0.0124528	0.00186969
OTU32	TACGTAGGGTGCAAGCGTTGTCCGGAATTATTGGGCGTAAAGAGCTCGTAGGCGGTCTGTCGCGTCTGCTGTGAAAACTCAGGGCTTAACCCTGAGCTTGCAGTGGGTACGGGCAGACTAGAGTGCGGTAGGGGAGACTGGAATTCCTGGTGTAGCGGTGAAATGCGCAGATATCAGGAGGAACACCGGTGGCGAAGGCGGGTCTCTGGGCCGTAACTGACGCTGAGGAGCGAAAGCATGGGGAGCGAAC	Bacteria	Actinobacteria	Actinobacteria	Kineosporiales	Kineosporiaceae	Kineosporia	0.0154513	Not Core	0.0115944	Not Core
OTU2	CACGTAGGGTGCGAGCGTTGTCCGGAATTATTGGGCGTAAAGAGCTCGTAGGCGGTCTGTCGCGTCGGTCGTGAAAACTTGGGGCTTAACCCTGAGCTTGCGGTCGATACGGGCATGACTGGAGTTCGGCAGGGGAGACTGGAATTCCTGGTGTAGCGGTGAAATGCGCAGATATCAGGAGGAACACCGGTGGCGAAGGCGGGTCTCTGGGCCGATACTGACGCTGAGGAGCGAAAGCGTGGGGAGCGAA	Bacteria	Actinobacteria	Actinobacteria	Pseudonocardiales	Pseudonocardiaceae	Pseudonocardia	0.0128292	Not Core	0.0121894	Not Core
OTU51	TACGAAGGGGGCTAGCGTTGCTCGGAATCACTGGGCGTAAAGGGTGCGTAGGCGGGTTTTTAAGTCAGAGGTGAAATCCTGGAGCTCAACTCCAGAACTGCCTTTGATACTGAAAGTCTTGAGTATGGGAGAGGTGAGTGGAACTGCGAGTGTAGAGGTGAAATTCGTAGATATTCGCAAGAACACCAGTGGCGAAGGCGGCTCACTGGCCCATAACTGACGCTGAGGCACGAAAGCGTGGGGAGCAAAC	Bacteria	Proteobacteria	Alphaproteobacteria	Rhizobiales	Unknown	Unknown	0.0147469	Not Core	0.00927887	Not Core
OTU107	GACGTAGGGCGCGAGCGTTGTCCGGATTTATTGGGCGTAAAGAGCTCGTAGGCGGCTTGTCGCGTCGTCCGTGAAAACCTGGGGCTCAACTCCAGGCTTGCGGTCGATACGGGCAGGCTCGAGTTCGGTAGGGGAGACTGGAATTCCTGGTGTAGCGGTGAAATGCGCAGATATCAGGAGGAACACCGGTGGCGAAGGCGGGTCTCTGGGCCGATACTGACGCTGAGGAGCGAAAGCGTGGGGAGCGAAC	Bacteria	Actinobacteria	Actinobacteria	Micromonosporales	Micromonosporaceae	Actinoplanes	0.0108566	0.00105175	0.0121063	Not Core
OTU144	TACGGGGGGGGCAAGCGTTGTTCGGAATTACTGGGCGTAAAGGGCTCGTAGGCGGCCAACTAAGTCAGACGTGAAATCCCTCGGCTTAACCGGGGAACTGCGTCTGATACTGGATGGCTTGAGGTTGGGAGAGGGATGCGGAATTCCAGGTGTAGCGGTGAAATGCGTAGATATCTGGAGGAACACCGGTGGCGAAGGCGGCATCCTGGACCAATTCTGACGCTGAGGAGCGAAAGCCAGGGGAGCAAAC	Bacteria	Acidobacteria	Acidobacteria	Subgroup_6	Unknown	Unknown	Not Core	0.011443	0.000971831	0.0100252
OTU12	TACGTAGGTGGCAAGCGTTGTCCGGAATTATTGGGCGTAAAGCGCGCGCAGGCGGTCCTTTAAGTCTGATGTGAAAGCCCACGGCTCAACCGTGGAGGGTCATTGGAAACTGGGGGACTTGAGTGCAGGAGAGAAGAGTGGAATTCCACGTGTAGCGGTGAAATGCGTAGAGATGTGGAGGAACACCAGTGGCGAAGGCGACTCTTTGGCCTGTAACTGACGCTGAGGCGCGAAAGCGTGGGGAGCAAAC	Bacteria	Firmicutes	Bacilli	Bacillales	Bacillaceae	Unknown	Not Core	0.00891491	0.00691972	0.00657564
OTU44	TACGTAGGGTCCGAGCGTTGTCCGGAATTACTGGGCGTAAAGAGCTCGTAGGTGGTTTGTCGCGTTGTTCGTGAAAACTCACAACTCAATTGTGGGCGTGCGGGCGATACGGGCAGACTAGAGTACTGCAGGGGAGACTGGAATTCCTGGTGTAGCGGTGGAATGCGCAGATATCAGGAGGAACACCGGTGGCGAAGGCGGGTCTCTGGGCAGTAACTGACGCTGAGGAGCGAAAGCGTGGGGAGCGAAC	Bacteria	Actinobacteria	Actinobacteria	Corynebacteriales	Mycobacteriaceae	Mycobacterium	0.00777788	0.00430965	0.00668732	0.00274504
OTU93	TACAGAGGTCTCAAGCGTTGTTCGGATTCATTGGGCGTAAAGGGTGTGTAGGTGGCGCCGTAAGTCGGGTGTGAAATTTCGGAGCTTAACTCCGAAACTGCATTCGATACTGCGGTGCTTGAGGACTGGAGAGGAGACTGGAATTCATGGTGTAGCAGTGAAATGCGTAGAGATCATGAGGAAGACCAGTGGCGAAGGCGGGTCTCTGGACAGTTCCTGACACTGAGACACGAAGGCCAGGGGAGCAAAC	Bacteria	Verrucomicrobia	Spartobacteria	Chthoniobacterales	DA101_soil_group	Unknown	Not Core	0.0125386	Not Core	0.0071864
OTU101	TACGAAGGGGGCTAGCGTTGCTCGGAATCACTGGGCGTAAAGCGCACGTAGGCGGCTTTTTAAGTCAGGGGTGAAATCCTGGAGCTCAACTCCAGAACTGCCTTTGATACTGAGAAGCTTGAGTCCGGGAGAGGTGAGTGGAACTGCGAGTGTAGAGGTGAAATTCGTAGATATTCGCAAGAACACCAGTGGCGAAGGCGGCTCACTGGCCCGGTACTGACGCTGAGGTGCGAAAGCGTGGGGAGCAAAC	Bacteria	Proteobacteria	Alphaproteobacteria	Rhizobiales	Xanthobacteraceae	Unknown	0.00184336	0.00661667	0.00265211	0.00612975
OTU66	TACGAAGGGGGCTAGCGTTGCTCGGAATTACTGGGCGTAAAGGGCGCGTAGGCGGATAGTTTAGTCAGAGGTGAAAGCCCAGGGCTCAACCTTGGAATTGCCTTTGATACTGGCTATCTTGAGTTCGGGAGAGGTGAGTGGAATGCCGAGTGTAGAGGTGAAATTCGTAGATATTCGGCGGAACACCAGTGGCGAAGGCGACTCACTGGCCCGATACTGACGCTGAGGCGCGAAAGCGTGGGGAGCAAAC	Bacteria	Proteobacteria	Alphaproteobacteria	Caulobacterales	Caulobacteraceae	Phenylobacterium	0.010108	0.000933333	0.00587394	Not Core
OTU83	TACGAGGGGGGCGAGCGTTGTTCGGAATTATTGGGCGTAAAGGGCGCGTAGGCGGTGCGGTAAGTCACCTGTGAAACCTCTAGGCTTAACCTAGAGCCTGCAGGCGAAACTGCCGTGCTGGAGTGTGGGAGAGGTGCGTGGAATTCCCGGTGTAGCGGTGAAATGCGTAGATATCGGGAGGAACACCTGTGGCGAAAGCGGCGCACTGGACCACAACTGACGCTGAGGCGCGAAAGCTAGGGGAGCAAAC	Bacteria	Acidobacteria	Acidobacteria	Acidobacteriales	Acidobacteriaceae_[Subgroup_1]	Unknown	Not Core	0.00444386	0.00153732	0.0106235
OTU74	TACGTAGGGTGCAAGCGTTATCCGGAATTATTGGGCGTAAAGAGCTCGTAGGCGGTTTGTCGCGTCTGCTGTGAAAACTGGAGGCTCAACCTCCAGCCTGCAGTGGGTACGGGCAAACTAGAGTGCGGTAGGGGAGATTGGAATTCCTGGTGTAGCGGTGGAATGCGCAGATATCAGGAGGAACACCGATGGCGAAGGCAGATCTCTGGGCCGTAACTGACGCTGAGGAGCGAAAGCATGGGGAGCGAAC	Bacteria	Actinobacteria	Actinobacteria	Micrococcales	Microbacteriaceae	Unknown	0.00923805	Not Core	0.00636197	Not Core
OTU226	TACAGAGGGTGCAAGCGTTAATCGGAATTACTGGGCGTAAAGCGTGCGCAGATGGTTGCGTAAGTCAGATGTGAAAGCCCCGGGCTCAACCTGGGAATTGCATTTGAGACTGCGTAGCTAGGGTGCGGAAGAGGGAAGCGGAATTTCCGGTGTAGCGGTGAAATGCGTAGATATCGGAAGGAACACCAGTGGCGAAAGCGGCTTCCTGGTCCAGCACCGACATTCAGGCACGAAAGCGTGGGGAGCAAAC	Bacteria	Proteobacteria	Gammaproteobacteria	Xanthomonadales	Xanthomonadales_Incertae_Sedis	Acidibacter	0.00624602	Not Core	0.00778169	Not Core
OTU20	TACAGAGGGTGCGAGCGTTAATCGGAATTACTGGGCGTAAAGCGTGCGTAGACGGTTATTTAAGTCGGGTGTGAAAGCCCCGGGCTCAACCTGGGAATTGCATTCGAGACTGAATAGCTAGGGTACGGTAGAGGGAAGTGGAATTTCCGGTGTAGCGGTGAAATGCGTAGATATCGGAAGGAACATCAGTGGCGAAAGCGACTTCCTGGACCAGTACCGACGTTCAGGCACGAAAGCGTGGGGAGCAAAC	Bacteria	Proteobacteria	Gammaproteobacteria	Xanthomonadales	Xanthomonadales_Incertae_Sedis	Acidibacter	Not Core	0.00399737	0.00990211	Not Core
OTU76	TACGGAGGGAGCTAGCGTTGTTCGGAATTACTGGGCGTAAAGCGCACGTAGGCGGCTATTCAAGTCAGAGGTGAAAGCCCGGGGCTCAACCCCGGAACTGCCTTTGAAACTAGGTAGCTAGAATCTTGGAGAGGTCAGTGGAATTCCGAGTGTAGAGGTGAAATTCGTAGATATTCGGAAGAACACCAGTGGCGAAGGCGACTGACTGGACAAGTATTGACGCTGAGGTGCGAAAGCGTGGGGAGCAAAC	Bacteria	Proteobacteria	Alphaproteobacteria	Sphingomonadales	Sphingomonadaceae	Unknown	0.00553274	0.000760526	0.00750211	Not Core
OTU266	TACGTAGGGTGCGAGCGTTGTCCGGAATTATTGGGCGTAAAGAGCTCGTAGGCGGCTTGTCACGTCGGGTGTGAAAGCCCGGGGCTTAACCCCGGGTCTGCATTCGATACGGGCTAGCTAGAGTGTGGTAGGGGAGATCGGAATTCCTGGTGTAGCGGTGAAATGCGCAGATATCAGGAGGAACACCGGTGGCGAAGGCGGATCTCTGGGCCATTACTGACGCTGAGGAGCGAAAGCGTGGGGAGCGAAC	Bacteria	Actinobacteria	Actinobacteria	Streptomycetales	Streptomycetaceae	Streptomyces	0.00590177	0.00125088	0.00640775	Not Core
OTU7	TACGAAGGGGGCTAGCGTTGTTCGGATTTACTGGGCGTAAAGCGCACGTAGGCGGATCGTTAAGTCGGGGGTGAAATCCTGGAGCTCAACTCCAGAACTGCCTTCGATACTGGCGATCTTGAGTCCGGAAGAGGTGAGTGGAACTCCTAGTGTAGAGGTGGAATTCGTAGATATTAGGAAGAACACCAGTGGCGAAGGCGGCTCACTGGTCCGGTACTGACGCTGAGGTGCGAAAGCGTGGGGAGCAAAC	Bacteria	Proteobacteria	Alphaproteobacteria	Rhizobiales	Hyphomicrobiaceae	Devosia	0.00633805	0.00142018	0.00460915	Not Core
OTU77	TACAGAGGGTGCAAGCGTTAATCGGAATTACTGGGCGTAAAGCGCGCGTAGGCGGCTTGACAAGTCGAGTGTGAAATCCCCGGGCTTAACCTGGGACCTGCATTCGAAACTGTCTTGCTAGAGTATGGGAGAGGGAAGTGGAATTTCAGGTGTAGCGGTGAAATGCGTAGATATCTGAAGGAACATCAGTGGCGAAAGCGACTTCCTGGACCAATACTGACGCTCAGGTGCGAAAGCGTGGGGAGCAAAC	Bacteria	Proteobacteria	Unknown	Unknown	Unknown	Unknown	Not Core	Not Core	0.0119408	Not Core
OTU239	TACGTAGGGTGCGAGCGTTAATCGGAATTACTGGGCGTAAAGCGTGCGCAGGCGGTTTTGTAAGCCGGATGTGAAATCCCCGGGCTTAACCTGGGAATGGCATTCGGGACTGCAAGGCTGGAGTGCGGCAGAGGAGACTGGAATTCCTGGTGTAGCAGTGAAATGCGTAGATATCAGGAGGAACACCGATGGCGAAGGCAGGTCTCTGGGCTGACACTGACGCTCATGCACGAAAGCGTGGGGAGCAAAC	Bacteria	Proteobacteria	Betaproteobacteria	Unknown	Unknown	Unknown	Not Core	0.00146754	Not Core	0.0102938
OTU98	TACGAAGGGGGCTAGCGTTGCTCGGAATCACTGGGCGTAAAGCGCACGTAGGCGGACTCTTAAGTCGGTGGTGAAATCCTGGAGCTCAACTCCAGAACTGCCTTCGATACTGAGAGTCTCGAGTCCGGGAGAGGTGAGTGGAACTGCGAGTGTAGAGGTGAAATTCGTAGATATTCGCAAGAACACCAGTGGCGAAGGCGGCTCACTGGCCCGGTACTGACGCTGAGGTGCGAAAGCGTGGGGAGCAAAC	Bacteria	Proteobacteria	Alphaproteobacteria	Rhizobiales	Xanthobacteraceae	Variibacter	0.0031292	0.00361404	0.0023331	0.00245241
OTU54	CACGTAGGGCGCAAGCGTTGTCCGGAATTATTGGGCGTAAAGAGCTCGTAGGCGGTCTGTTGCGTCCGCTGTGAAAACTCGGGGCTTAACCCCGAGCCTGCAGTGGATACGGGCAGACTAGAGGTAGGTAGGGGAGAATGGAATTCCCGGTGTAGCGGTGAAATGCGCAGATATCGGGAGGAACACCGGTGGCGAAGGCGGTTCTCTGGGCCTTACCTGACGCTGAGGAGCGAAAGCGTGGGGAGCGAAC	Bacteria	Actinobacteria	Actinobacteria	Frankiales	Acidothermaceae	Acidothermus	Not Core	0.00386404	0.00182324	0.00461898
OTU36	TACGGAGGGGGCTAGCGTTATTCGGAATTACTGGGCGTAAAGCGCACGTAGGCGGCTTTGTAAGTCAGAGGTGAAAGCCTGGAGCTCAACTCCAGAACTGCCTTTGAGACTGCATCGCTTGAATCCAGGAGAGGTGAGTGGAATTCCGAGTGTAGAGGTGAAATTCGTAGATATTCGGAAGAACACCAGTGGCGAAGGCGGCTCACTGGACTGGTATTGACGCTGAGGTGCGAAAGCGTGGGGAGCAAAC	Bacteria	Proteobacteria	Alphaproteobacteria	Sphingomonadales	Sphingomonadaceae	Sphingomonas	0.00497168	0.000860526	0.00428451	Not Core
OTU42	TACGTAGGGCGCAAGCGTTATCCGGAATTATTGGGCGTAAAGAGCTCGTAGGCGGTTTGTCGCGTCTGCCGTGAAAGTCCGGGGCTCAACTCCGGATCTGCGGTGGGTACGGGCAGACTAGAGTGATGTAGGGGAGACTGGAATTCCTGGTGTAGCGGTGAAATGCGCAGATATCAGGAGGAACACCGATGGCGAAGGCAGGTCTCTGGGCATTAACTGACGCTGAGGAGCGAAAGCATGGGGAGCGAAC	Bacteria	Actinobacteria	Actinobacteria	Micrococcales	Micrococcaceae	Arthrobacter	Not Core	0.00657105	Not Core	0.00293654
OTU260	TACAGAGGTCCCAAGCGTTGTTCGGATTCACTGGGCGTAAAGGGTGCGTAGGTGGTGAGGTAAGTCGGATGTGAAAGCTCGGAGCTCAACTCCGAAATGGCATTGGAAACTACCTTGCTCGAGGGTTGGAGGGGGGACTGGAATACTTGGTGTAGCAGTGAAATGCGTAGATATCAAGTGGAACACCAGTGGCGAAGGCGAGTCCCTGGACAACTCCTGACACTGAGGCACGAAAGCTAGGGGAGCAAAC	Bacteria	Verrucomicrobia	OPB35_soil_group	Unknown	Unknown	Unknown	Not Core	0.00356491	Not Core	0.00570992
OTU65	TACGAAGGGGGCTAGCGTTGCTCGGAATTACTGGGCGTAAAGGGAGCGTAGGCGGATAGTTTAGTCAGAGGTGAAAGCCCAGGGCTCAACCTTGGAATTGCCTTTGATACTGGCTATCTTGAGTACGGAAGAGGTATGTGGAACTCCGAGTGTAGAGGTGAAATTCGTAGATATTCGGAAGAACACCAGTGGCGAAGGCGACATACTGGTCCGTTACTGACGCTGAGGCTCGAAAGCGTGGGGAGCAAAC	Bacteria	Proteobacteria	Alphaproteobacteria	Caulobacterales	Caulobacteraceae	Caulobacter	0.00690973	Not Core	0.00236197	Not Core
OTU53	GACAGAGGGTGCAAACGTTGTTCGGAATTACTGGGCGTAAAGCGCGTGTAGGCGGCCCTGCAAGTCGGATGTGAAATCCCACGGCTCAACCGTGGAAGTGCATTCGAAACTGCAGGGCTAGAGTCCTGGAGAGGAAGGTGGAATGCTTGGTGTAGAGGTGAAATTCGTAGATATCAAGCGGAACACCGGTGGCGAAGGCGGCCTTCTGGACAGTGACTGACGCTGAGACGCGAAAGCGTGGGGAGCAAAC	Bacteria	Proteobacteria	Deltaproteobacteria	Myxococcales	BIrii41	Unknown	0.00371239	Not Core	0.00530211	Not Core
OTU68	TACGGAGGGGGCTAGCGTTGTTCGGAATTACTGGGCGTAAAGCGCACGTAGGCGGCTTTGTAAGTTAGAGGTGAAAGCCCGGGGCTCAACTCCGGAATTGCCTTTAAGACTGCATCGCTAGAATTGTGGAGAGGTAAGTGGAATTCCGAGTGTAGAGGTGAAATTCGTAGATATTCGGAAGAACACCAGTGGCGAAGGCGACTTACTGGACACATATTGACGCTGAGGTGCGAAAGCGTGGGGAGCAAAC	Bacteria	Proteobacteria	Alphaproteobacteria	Sphingomonadales	Sphingomonadaceae	Sphingomonas	Not Core	0.00316228	Not Core	0.00558782
OTU70	TACGGAGGGGACTAGCGTTGTTCGGAATTACTGGGCGTAAAGCGCACGTAGGCGGATTTGTAAGTCAGGGGTGAAATCCCGGGGCTCAACCTCGGAACTGCCTTTGATACTGCAAATCTCGAGTCCGGAAGAGGTGAGTGGAATTCCTAGTGTAGAGGTGAAATTCGTAGATATTAGGAAGAACACCAGTGGCGAAGGCGGCTCACTGGTCCGGTACTGACGCTGAGGTGCGAAAGCGTGGGGAGCAAAC	Bacteria	Proteobacteria	Alphaproteobacteria	Rhizobiales	Rhodobiaceae	Unknown	Not Core	0.00689912	Not Core	0.00183768
OTU113	TACGGGGGGAGCAAGCGTTGTTCGGATTTACTGGGCGTAAAGGGCGCGTAGGCGGTCAGCACAAGTCAGTTGTGAAATCTCCGGGCTTAACTCGGAAAGGTCAACTGATACTGTGCGACTAGAGTGCGGAAGGGGCAACTGGAATTCTCGGTGTAGCGGTGAAATGCGTAGATATCGAGAGGAACACCTGCGGCGAAGGCGGGTTGCTGGGCCGACACTGACGCTGATGCGCGAAAGCCAGGGGAGCGAA	Bacteria	Acidobacteria	Acidobacteria	Subgroup_4	RB41	Unknown	Not Core	0.0084693	Not Core	Not Core
OTU130	TACGTAGGTGGCAAGCGTTGTCCGGATTTACTGGGCGTAAAGAGCGCGCAGGCGGTCGTTCAAGTCGCGTGTGAAAGCCCCCGGCTCAACTGGGGAGGGTCACGCGATACTGATCGACTCGAAGGCAGGAGAGGGTAGTGGAATTCCCGGTGTAGTGGTGAAATGCGTAGATATCGGGAGGAACACCAGTGGCGAAGGCGACTACCTGGCCTGTTCTTGACGCTGAGGCGCGAAAGCTAGGGGAGCAAAC	Bacteria	Chloroflexi	KD4-96	Unknown	Unknown	Unknown	Not Core	0.00327544	0.00296056	0.00212805
OTU237	TACAGGGGGGGCAAGCGTTGTTCGGAATTACTGGGCGTAAAGGGCTCGTAGGTGGCCAACTAAGTCAGACGTGAAATCCCTCAGCTTAACTGGGGAACTGCGTCTGATACTGGATGGCTTGAGTTTGGGAGAGGGATGCGGAATTCCAGGTGTAGCGGTGAAATGCGTAGATATCTGGAGGAACACCGGTGGCGAAGGCGGCATCCTGGACCAACACTGACACTGAGGAGCGAAAGCCAGGGGAGCAAAC	Bacteria	Acidobacteria	Acidobacteria	Subgroup_6	Unknown	Unknown	Not Core	0.00505351	Not Core	0.00312635
OTU139	TACAGAGGGTGCGAGCGTTGTTCGGAATTATTGGGCGTAAAGGGCGCGTAGGCGGCGCGGTAAGTCACCTGTGAAATCTCCTGGCTCAACTGGGAGCTTGCAGGCGAAACTGCCGTGCTGGAGTGTGGGAGAGGTGCGTGGAATTCCTGGTGTAGCGGTGAAATGCGTAGATATCAGGAGGAACACCTGTGGCGAAAGCGGCGCACTGGACCACAACTGACGCTGAGGCGCGAAAGCTAGGGGAGCAAAC	Bacteria	Acidobacteria	Acidobacteria	Acidobacteriales	Acidobacteriaceae_[Subgroup_1]	Unknown	Not Core	Not Core	Not Core	0.0081762
OTU873	TACGAAGGGGGCTAGCGTTGCTCGGAATCACTGGGCGTAAAGCGCACGTAGGCGGATTGCTAAGTCAGGGGTGAAATCCTGGAGCTCAACTCCAGAACTGCCCTTGATACTGGCGACCTCGAGTCCGGAAGAGGTGAGTGGAACTGCGAGTGTAGAGGTGAAATTCGTAGATATTCGCAAGAACACCAGTGGCGAAGGCGGCTCACTGGCCCGGTACTGACGCTGAGGTGCGAAAGCGTGGGGAGCAAAC	Bacteria	Proteobacteria	Alphaproteobacteria	Rhizobiales	Xanthobacteraceae	Unknown	Not Core	0.00337105	0.00182183	0.00295807
OTU8	TACGAAGGGGGCTAGCGTTGTTCGGAATTACTGGGCGTAAAGCGCACGTAGGCGGATATTTAAGTCAGGGGTGAAATCCCAGAGCTCAACTCTGGAACTGCCTTTGATACTGGGTATCTTGAGTATGGAAGAGGTAAGTGGAATTCCGAGTGTAGAGGTGAAATTCGTAGATATTCGGAGGAACACCAGTGGCGAAGGCGGCTTACTGGTCCATTACTGACGCTGAGGTGCGAAAGCGTGGGGAGCAAAC	Bacteria	Proteobacteria	Alphaproteobacteria	Rhizobiales	Rhizobiaceae	Rhizobium	Not Core	0.00101491	0.00711197	Not Core
OTU49	TACGAAGGGGGCTAGCGTTGTTCGGAATTACTGGGCGTAAAGCGCACGTAGGCGGATACTTAAGTCAGGGGTGAAATCCCGGGGCTCAACCCCGGAACTGCCTTTGATACTGGGTATCTCGAGTCCGGAAGAGGTGAGTGGAATTCCGAGTGTAGAGGTGAAATTCGTAGATATTCGGAGGAACACCAGTGGCGAAGGCGGCTCACTGGTCCGGTACTGACGCTGAGGTGCGAAAGCGTGGGGAGCAAAC	Bacteria	Proteobacteria	Alphaproteobacteria	Rhizobiales	Phyllobacteriaceae	Mesorhizobium	0.00375841	0.00171667	0.00236268	Not Core
OTU290	TACGAAGGGGGCTAGCGTTGTTCGGAATTACTGGGCGTAAAGCGCGCGCAGGCGGTCTTCCAAGTCAGTGGTGAAAGCCCGGAGCTCAACTCCGGAACTGCCATTGAAACTGTAAGACTTGAGGATGAGAGAGGTGAGTGGAATTCCCAGTGTAGAGGTGAAATTCGTAGATATTGGGAAGAACACCGGTGGCGAAGGCGGCTCACTGGCTCATATCTGACGCTCAGGCGCGACAGCGTGGGGATCAAAC	Bacteria	Proteobacteria	Alphaproteobacteria	Rhizobiales	Rhizobiales_Incertae_Sedis	Rhizomicrobium	0.00207345	0.00152193	0.00236408	0.00158839
OTU190	TACGGGGGGTGCGAGCGTTGTCCGGAATCACTGGGCGTAAAGGGCGCGTAGGTGGTTTGATAAGGGTGTGGTGAAAGTCCGGGGCTCAACCCCGGATCTGCCGTGCCGACTGTCAAACTCGAGGGCTGTAGAGGCAGACGGAATTCCGGGTGTAGCGGTGGAATGCGTAGAGATCCGGAGGAAGACCGGTGGCGAAGGCGGTCTGCTGGGCAGTTTCTGACACTGATGCGCGACAGCGTGGGGAGCAAAC	Bacteria	Gemmatimonadetes	Gemmatimonadetes	Gemmatimonadales	Gemmatimonadaceae	Unknown	Not Core	0.0033114	Not Core	0.00414816
OTU199	GACGTAGGGGGCCAGCGTTGCTCGGAATTACTGGGTGTAAAGGGTTCGTAGGCGGTGTGGCAAGTCGGGAGTGAAATCTCTGGGCTCAACCCAGAGTCTGCTTCCGAAACTGCTGTGCTTGAGTGTGGGAGAGGCGCGTGGAATTGCAGGTGTAGCGGTGAAATGCGTAGATATCTGCAGGAACACCCGTGGCGAAAGCGGCGCGCTGGACCACTACTGACGCTGAGGAACGAAAGCTAGGGGAGCAAAC	Bacteria	Acidobacteria	Acidobacteria	Subgroup_2	Unknown	Unknown	Not Core	Not Core	Not Core	0.00738329
OTU21	TACGAAGGGGGCTAGCGTTGTTCGGATTTACTGGGCGTAAAGCGCACGTAGGCGGATCGATCAGTCAGGGGTGAAATCCCAGAGCTCAACTCTGGAACTGCCTTTGATACTGTCGATCTGGAGTATGGAAGAGGTGAGTGGAATTCCGAGTGTAGAGGTGAAATTCGTAGATATTCGGAGGAACACCAGTGGCGAAGGCGGCTCACTGGTCCATTACTGACGCTGAGGTGCGAAAGCGTGGGGAGCAAAC	Bacteria	Proteobacteria	Alphaproteobacteria	Rhizobiales	Rhizobiaceae	Rhizobium	Not Core	0.0012693	0.00609789	Not Core
OTU269	TACAGAGGTCTCAAGCGTTGTTCGGATTCATTGGGCGTAAAGGGTGCGTAGGTGGCGCCGTAAGTCAGGTGTGAAATTTCGGAGCTTAACTCCGAAACTGCATTTGATACTGCGGTGCTTGAGGACTGGAGAGGAGACTGGAATTTACGGTGTAGCAGTGAAATGCGTAGAGATCGTAAGGAAGACCAGTGGCGAAGGCGGGTCTCTGGACAGTTCCTGACACTGAGGCACGAAGGCCAGGGGAGCAAAC	Bacteria	Verrucomicrobia	Spartobacteria	Chthoniobacterales	DA101_soil_group	Unknown	Not Core	0.00472895	Not Core	0.00257677
OTU493	TACGTAGGCAGCGAGCGTTGTTCGGAGTTACTGGGCGTAAAGGGTGTGTAGGCGGTTCTTTAAGTTTGGTGTGAAATCTCCCGGCTCAACCGGGAGGGTGCGCCGAATACTGAGGGACTAGAGTGCGGGAGAGGAAAGTGGAATTCCTGGTGTAGCGGTGAAATGCGTAGATATCAGGAGGAACACCGGTGGTGTAGACGGCTTTCTGGACCGTAACTGACGCTGAGACACGAAAGCGTGGGTAGCAAAC	Bacteria	Acidobacteria	Acidobacteria	Subgroup_3	Unknown_Family	Candidatus_Solibacter	Not Core	0.00120351	0.00110986	0.00465864
OTU177	TACGAAGGGGGCTAGCGTTGTTCGGAATTACTGGGCGTAAAGCGCGCGCAGGCGGTTTCTCAAGTCAGTGGTGAAAGCCCGGAGCTCAACTCCGGAACTGCCATTGAAACTGTGAAACTTGAGGACGAGAGAGGTGAGTGGAATTCCCAGTGTAGAGGTGAAATTCGTAGATATTGGGAAGAACACCGGTGGCGAAGGCGGCTCACTGGCTCGTTTCTGACGCTCAGGCGCGACAGCGTGGGGATCAAAC	Bacteria	Proteobacteria	Unknown	Unknown	Unknown	Unknown	Not Core	0.00114211	Not Core	0.00568754
OTU323	CACGTAGGGCGCGAGCGTTGTCCGGAATTATTGGGCGTAAAGAGCTCGTAGGCGGCCTGTTGCGTCCGCTGTGAAAGCCCGGGGCTTAACCCCGGGTCGGCAGTGGATACGGGCAGGCTAGAGGTAGGTAGGGGAGAATGGAATTCCCGGTGTAGCGGTGAAATGCGCAGATATCGGGAGGAACACCGGTGGCGAAGGCGGTTCTCTGGGCCTTACCTGACGCTGAGGAGCGAAAGCGTGGGGAGCGAAC	Bacteria	Proteobacteria	Unknown	Unknown	Unknown	Unknown	Not Core	Not Core	0.00412113	0.00263796
OTU123	TACAGAGGGTGCAAGCGTTGTTCGGAATTATTGGGCGTAAAGGGCGCGTAGGCGGTGCTGTAAGTCTGTGGTGAAATCTCTGGGCTCAACTCAGAGTCTGCCATAGAAACTGCAGTGCTGGAGTGTGGGAGAGGTGAGTGGAATTCCCGGTGTAGCGGTGAAATGCGTAGATATCGGGAGGAACACCTGTGGCGAAAGCGGCTCACTGGACCACAACTGACGCTGATGCGCGAAAGCTAGGGGAGCAAAC	Bacteria	Acidobacteria	Acidobacteria	Acidobacteriales	Acidobacteriaceae_[Subgroup_1]	Unknown	Not Core	Not Core	Not Core	0.00664816
OTU403	TACGAAGGGGGCTAGCGTTGCTCGGAATCACTGGGCGTAAAGCGCACGTAGGCGGACTCTTAAGTCAGGGGTGAAATCCTGGAGCTCAACTCCAGAACTGCCTTTGATACTGGGAGCCTTGAGTTCGGGAGAGGTGAGTGGAACTGCGAGTGTAGAGGTGAAATTCGTAGATATTCGCAAGAACACCAGTGGCGAAGGCGGCTCACTGGCCCGATACTGACGCTGAGGTGCGAAAGCGTGGGGAGCAAAC	Bacteria	Proteobacteria	Alphaproteobacteria	Rhizobiales	Xanthobacteraceae	Unknown	0.00217788	0.00126316	0.00207958	0.00106941
OTU371	TACAGAGGGGGCAAGCGTTATTCGGAATTATTGGGCGTAAAGGGCGCGTAGGCGGCTTGGCAAGTGGAAGGTGAAATCCCTCGGCTTAACCGAGGAACTGCCCTCCAAACTGCTTCGCTTGAGACCGGGAGAGGTGAGTGGAATTCCCAGTGTAGCGGTGAAATGCGTAGATATTGGGAGGAACACCAGTGGCGAAGGCGGCTCACTGGACCGGTACTGACGCTGATGCGCGAAAGCGTGGGGAGCAAAC	Bacteria	Acidobacteria	Holophagae	Subgroup_7	Unknown	Unknown	Not Core	0.00327281	Not Core	0.00310793
OTU127	GACAGAGGGTGCAAACGTTGTTCGGAATTACTGGGCGTAAAGCGCGTGTAGGCGGCTAAGTAAGTCGGGCGTGAAATCCCACGGCTCAACCGTGGAAGTGCACTCGAAACTGCATAGCTAGAGTCCTGGAGAGGAAGGTGGAATGCTTGGTGTAGAGGTGAAATTCGTAGATATCAAGCGGAACACCGGTGGCGAAGGCGGCCTTCTGGACAGTGACTGACGCTGAGACGCGAAAGCGTGGGGAGCAAAC	Bacteria	Proteobacteria	Deltaproteobacteria	Myxococcales	BIrii41	Unknown	0.00287699	Not Core	0.0034331	Not Core
OTU267	TACAGAGGGGGCAAGCGTTGTTCGGAATTACTGGGCGTAAAGGGCGCGTAGGCGGCCTTCTAAGTCGAACGTGAAATCCCCGGGCTCAACCCGGGAACTGCGTCCGATACTGGAAGGCTTGAATCCGGGAGAGGGATGCGGAATTCCAGGTGTAGCGGTGAAATGCGTAGATATCTGGAGGAACACCGGTGGCGAAGGCGGCATCCTGGACCGGCATTGACGCTGAGGCGCGAAAGCCAGGGGAGCAAAC	Bacteria	Acidobacteria	Acidobacteria	Subgroup_6	Unknown	Unknown	Not Core	0.00432456	Not Core	0.00192153
OTU1939	TACGAAGGGGGCTAGCGTTGCTCGGAATCACTGGGCGTAAAGCGCACGTAGGCGGATCTTTAAGTCAGGGGTGAAATCCTGGAGCTCAACTCCAGAACTGCCTTTGATACTGGGGATCTCGAGTCCGGAAGAGGTGAGTGGAACTCCGAGTGTAGAGGTGAAATTCGTAGATATTCGCAAGAACACCAGTGGCGAAGGCGGCTCACTGGCCCGATACTGACGCTGAGGCACGAAAGCGTGGGGAGCAAAC	Bacteria	Proteobacteria	Alphaproteobacteria	Rhizobiales	Unknown	Unknown	0.00251416	0.00116053	0.0024831	Not Core
OTU219	TACGTAGGGTGCGAGCGTTAATCGGAATTACTGGGCGTAAAGCGTGCGCAGGCGGTTATATAAGACAGTTGTGAAATCCCCGGGCTCAACCTGGGAATTGCATCTGTGACTGTATAGCTAGAGTACGGTAGAGGGGGATGGAATTCCGCGTGTAGCAGTGAAATGCGTAGATATGCGGAGGAACACCGATGGCGAAGGCAATCCCCTGGACCTGTACTGACGCTCATGCACGAAAGCGTGGGGAGCAAAC	Bacteria	Proteobacteria	Betaproteobacteria	Burkholderiales	Comamonadaceae	Unknown	0.00613982	Not Core	Not Core	Not Core
OTU92	GACGTAGGGCGCGAGCGTTGTCCGGATTTATTGGGCGTAAAGAGCTCGTAGGCGGCTTGTTGCGTCAGCTGTGAAAACCCGCAGCTCAACTGTGGGCTTGCAGCTGATACGGGCAGGCTTGAGTTCGGTAGGGGAGACTGGAATTCCTGGTGTAGCGGTGAAATGCGCAGATATCAGGAGGAACACCGGTGGCGAAGGCGGGTCTCTGGGCCGATACTGACGCTGAGGAGCGAAAGCGTGGGGAGCGAAC	Bacteria	Actinobacteria	Actinobacteria	Micromonosporales	Micromonosporaceae	Dactylosporangium	Not Core	0.000481579	0.00564859	Not Core
OTU174	TACGTAGGGTGCAAGCGTTGTCCGGAATTATTGGGCGTAAAGAGCGTGTAGGCGGCCCGATTAGTCCGCTGTGAAAGTCCAGGGCTCAACCCTGGAATGCCGGTGGATACTGTCGGGCTAGAGTCCGGAAGGGGCGAGTGGAATTCCTGGTGTAGCGGTGAAATGCGCAGATATCAGGAGGAACACCAATGGCGAAGGCAGCTCGCTGGGACGTGACTGACGCTGAGACGCGAAAGCGTGGGGAGCAAAC	Bacteria	Actinobacteria	Thermoleophilia	Solirubrobacterales	TM146	Unknown	Not Core	0.00288596	Not Core	0.00318215
OTU64	TACGTAGGGTGCAAGCGTTGTCCGGAATCATTGGGCGTAAAGCGCGCGTAGGTGGCTTCGTAAGTCCGTTGTGAAAGTCAAAGGCTCAACCTTTGAATGCCGATGGATACTGCGAAGCTAGAGTACGGAAGAGGCGAGTGGAATTCCTGGTGTAGCGGTGGAATGCGCAGATATCAGGAGGAACACCAATAGCGAAGGCAGCTCGCTGGGACGTTACTGACACTAAGGCGCGAAAGCGTGGGGAGCGAAC	Bacteria	Actinobacteria	Thermoleophilia	Solirubrobacterales	480-2	Unknown	Not Core	Not Core	0.00585141	Not Core
OTU96	TACGTAGGGGGCTAGCGTTGTCCGGAATCATTGGGCGTAAAGCGCGTGTAGGCGGTCCGGTAAGTCCGCTGTGAAAGTCGGGGGCTCAACCCTCGGATGCCGGTGGATACTGTCGGGCTTGAGTACGGAAGAGGCGAGTGGAATTCCTGGTGTAGCGGTGAAATGCGCAGATATCAGGAGGAACACCAATTGCGAAGGCAGCTCGCTGGGACGTTACTGACGCTGAGACGCGAAAGCGTGGGGAGCAAAC	Bacteria	Actinobacteria	Thermoleophilia	Solirubrobacterales	Solirubrobacteraceae	Solirubrobacter	0.00319735	0.00260702	Not Core	Not Core
OTU420	TACGAAGGGGGCTAGCGTTGCTCGGAATCACTGGGCGTAAAGCGCACGTAGGCGGCTTTCTAAGTCAGGGGTGAAATCCTGGAGCTCAACTCCAGAACTGCCTTTGATACTGGAGAGCTTGAGTCCGGAAGAGGTGAGTGGAACTCCGAGTGTAGAGGTGAAATTCGTAGATATTCGGAAGAACACCAGTGGCGAAGGCGGCTCACTGGTCCGGTACTGACGCTGAGGTGCGAAAGCGTGGGGAGCAAAC	Bacteria	Proteobacteria	Alphaproteobacteria	Rhizobiales	Hyphomicrobiaceae	Rhodoplanes	Not Core	0.00376491	Not Core	0.00198045
OTU41	TACGTAGGTGGCAAGCGTTATCCGGAATTATTGGGCGTAAAGCGCGCGCAGGCGGTTTCTTAAGTCTGATGTGAAAGCCCACGGCTCAACCGTGGAGGGTCATTGGAAACTGGGGAACTTGAGTGCAGAAGAGAAAAGCGGAATTCCACGTGTAGCGGTGAAATGCGTAGAGATGTGGAGGAACACCAGTGGCGAAGGCGGCTTTTTGGTCTGTAACTGACGCTGAGGCGCGAAAGCGTGGGGAGCAAAC	Bacteria	Firmicutes	Bacilli	Bacillales	Bacillaceae	Bacillus	0.00229912	0.00199123	Not Core	0.00130085
OTU188	TACGTAGGGCGCAAGCGTTGTCCGGAATTATTGGGCGTAAAGAGCTCGTAGGCGGCCTGTTGCGTCCGCTGTGAAATCCCGGGGCTCAACCCCGGGCCTGCAGTGGATACGGGCTGGCTGGAGGCAGGCAGGGGAGAACGGAATTCCTGGTGTAGCGGTGAAATGCGCAGATATCAGGAGGAACACCGGTGGCGAAGGCGGTTCTCTGGGCCTGTACTGACGCTGAGGAGCGAAAGCGTGGGGAGCGAAC	Bacteria	Actinobacteria	Actinobacteria	Frankiales	Acidothermaceae	Acidothermus	Not Core	Not Core	0.00556761	Not Core
OTU158	TACGTAGGGTGCGAGCGTTGTCCGGAATTATTGGGCGTAAAGAGCTCGTAGGCGGTGTGTCACGTCGGCCGTGAAAACCTGCAGCTTAACTGTGGGCGTGCGGTCGATACGGGCATCACTGGAGTTCGGCAGGGGAGACTGGAATTCCTGGTGTAGCGGTGAAATGCGCAGATATCAGGAGGAACACCGGTGGCGAAGGCGGGTCTCTGGGCCGATACTGACGCTGAGGAGCGAAAGCGTGGGGAGCAAA	Bacteria	Actinobacteria	Actinobacteria	Pseudonocardiales	Pseudonocardiaceae	Pseudonocardia	0.003	0.0023114	Not Core	Not Core
OTU164	TACGTAGGGTGCGAGCGTTAATCGGAATTACTGGGCGTAAAGCGTGCGTAGGCGGTTCTCCAAGTCCGTTGTGAAAGCCCCGGGCTCAACCTGGGAATGGCAGTGGAAACTAGGGGACTGGAATCTGGCAGAGGGGGGTGGAATGCCGCGTGTAGCAGTGAAATGCGTAGAGATGCGGCGGAACACCGATGGCGAAGGCAGCCCCCTGGGCTGAGATTGACGCTCAGGCACGAAAGCGTGGGGAGCAAAC	Bacteria	Proteobacteria	Betaproteobacteria	SC-I-84	Unknown	Unknown	Not Core	Not Core	Not Core	0.0051187
OTU182	TACGTAGGCAGCAAGCGTTGTTCGGAGTTACTGGGCGTAAAGAGTGTGTAGGCGGTTCTCTAAGTTCCGTGTGAAATCTCCCGGCTCAACTGGGAGGGTGCGCGGAAAACTGGAGGGCTTGAGTATGGGAGAGGAAAGCGGAATTCCTGGTGTAGCGGTGAAATGCGTAGATATCAGGAGGAACACCTGCGGTGTAGACAGCTTTCTGGACCATCACTGACGCTGAGACACGAAAGCGTGGGTAGCAAAC	Bacteria	Acidobacteria	Acidobacteria	Subgroup_3	Unknown_Family	Bryobacter	Not Core	Not Core	Not Core	0.00509943
OTU283	TACAGAGGGGGCTAGCGTTATTCGGAATTATTGGGCGTAAAGGGCGCGTAGGCGGCCATGCGTGTCTTCCGTGAAATCCCTCGGCTTAACTGAGGACGTGCGGAAGAAACTGCAAGGCTCGAGTCCGGGAGAGGGGGGTGGAATTCCCAGTGTAGCGGTGAAATGCGTAGATATTGGGAGGAACACCGGTGGCGAAGGCGGCCCCCTGGACCGGTACTGACGCTGAGGCGCGAAAGCGTGGGTAGCAAAC	Bacteria	Acidobacteria	Holophagae	Subgroup_7	Unknown	Unknown	Not Core	0.00180877	Not Core	0.0031864
OTU73	TACGTAGGGTGCAAGCGTTAATCGGAATTACTGGGCGTAAAGCGTGCGCAGGCGGTTCGCTAAGACAGATGTGAAATCCCCGGGCTTAACCTGGGAACTGCATTTGTGACTGGCGGGCTAGAGTATGGCAGAGGGGGGTAGAATTCCACGTGTAGCAGTGAAATGCGTAGAGATGTGGAGGAATACCGATGGCGAAGGCAGCCCCCTGGGCCAATACTGACGCTCATGCACGAAAGCGTGGGGAGCAAAC	Bacteria	Proteobacteria	Betaproteobacteria	Burkholderiales	Burkholderiaceae	Burkholderia	Not Core	0.00199035	Not Core	0.00280312
OTU8137	TACGAAGGGGGCTAGCGTTGCTCGGAATTACTGGGCGTAAAGCGCACGTAGGCGGATTGTTAAGTCGGGGGTGAAATCCTGGAGCTCAACTCCAGAACTGCCTTCGATACTGGCGATCTCGAGTTCGGGAGAGGTGAGTGGAACTGCGAGTGTAGAGGTGAAATTCGTAGATATTCGCAAGAACACCAGTGGCGAAGGCGGCTCACTGGCCCGATACTGACGCTGATGCACGAAAGCGTGGGGAGCAAAC	Bacteria	Proteobacteria	Alphaproteobacteria	Rhizobiales	Xanthobacteraceae	Unknown	Not Core	Not Core	0.00240845	0.00233003
OTU210	TACGGAGGGTGCGAGCGTTGTCCGGAATCACTGGGCGTAAAGGGCGCGTAGGCGGCCTGATAAGTAGGGGGTGAAATCCTGCGGCTTAACCGCAGGGCTGCCTTCTAAACTGTCAGGCTAGAGCACGGTAGAGGCAGATGGAATTCCCGGTGTAGCGGTGGAATGCGTAGAGATCGGGAAGAACATCAGTGGCGAAGGCGGTCTGCTGGGCCGTTGCTGACGCTGAGGCGCGACAGCGTGGGGAGCAAAC	Bacteria	Gemmatimonadetes	Gemmatimonadetes	Gemmatimonadales	Gemmatimonadaceae	Unknown	Not Core	0.00149474	0.00139577	0.00179292
OTU19049	TACGGAGGGGGGCAAGCGTTGTTCGGAATTATTGGGCGTAAAGGGCGCGTAGGCGGTGCGGTAAGTCACCTGTGAAACCTCTAGGCTCAACCTAGAGCCTGCAGGCGAAACTGCCGTGCTTGAGGGTGGGAGAGGTGCGTGGAATTCCCGGTGTAGCGGTGAAATGCGTAGATATCGGGAGGAACACCTGTGGCGAAAGCGGCGCACTGGACCACATCTGACGCTGAGGCGCGAAAGCTAGGGGAGCAAA	Bacteria	Acidobacteria	Acidobacteria	Acidobacteriales	Acidobacteriaceae_[Subgroup_1]	Unknown	Not Core	0.00242632	0.000645775	0.00155127
OTU176	TACGGAGGGTGCAAGCGTTATCCGGATTCACTGGGTTTAAAGGGTGCGTAGGTGGGCAGGTAAGTCAGTGGTGAAATCTCCGGGCTTAACCCGGAAACTGCCGTTGATACTATCTGTCTTGAATGTAGTGGAGGTGAGCGGAATATGTCATGTAGCGGTGAAATGCTTAGATATGACATAGAACACCCATTGCGAAGGCAGCTCGCTACACTATTATTGACACTGAGGCACGAAAGCGTGGGGATCAAAC	Bacteria	Bacteroidetes	Sphingobacteriia	Sphingobacteriales	Chitinophagaceae	Unknown	Not Core	Not Core	0.00431197	Not Core
OTU29	TACGGAGGGGGCTAGCGTTGTTCGGAATTACTGGGCGTAAAGCGCACGTAGGCGGCTTTGTAAGTTAGAGGTGAAAGCCTGGAGCTCAACTCCAGAATTGCCTTTAAGACTGCATCGCTTGAACACGGGAGAGGTGAGTGGAATTCCGAGTGTAGAGGTGAAATTCGTAGATATTCGGAAGAACACCAGTGGCGAAGGCGGCTCACTGGACCGTTGTTGACGCTGAGGTGCGAAAGCGTGGGGAGCAAAC	Bacteria	Proteobacteria	Alphaproteobacteria	Sphingomonadales	Sphingomonadaceae	Unknown	Not Core	Not Core	0.00419577	Not Core
OTU247	TACGTAGGGTGCAAGCGTTGTCCGGAATTATTGGGCGTAAAGAGCTTGTAGGCGGTTTGTCGCGTCTGCTGTGAAATTTCGGGGCTCAACCCCGAACTTGCAGTGGGTACGGGCAGACTAGAGTGTGGTAGGGGAGACTGGAATTCCTGGTGTAGCGGTGAAATGCGCAGATATCAGGAGGAACACCGATGGCGAAGGCAGGTCTCTGGGCCACTACTGACGCTGAGAAGCGAAAGCATGGGGAGCGAAC	Bacteria	Actinobacteria	Actinobacteria	Micrococcales	Intrasporangiaceae	Oryzihumus	Not Core	0.00387018	Not Core	Not Core
OTU56	TACGTAGGGTGCAAGCGTTAATCGGAATTACTGGGCGTAAAGCGTGCGCAGGCGGTGATGTAAGACAGTTGTGAAATCCCCGGGCTCAACCTGGGAACTGCATCTGTGACTGCATCGCTGGAGTGCGGCAGAGGGGGATGGAATTCCGCGTGTAGCAGTGAAATGCGTAGATATGCGGAGGAACACCGATGGCGAAGGCAATCCCCTGGGCCTGCACTGACGCTCATGCACGAAAGCGTGGGGAGCAAAC	Bacteria	Proteobacteria	Betaproteobacteria	Burkholderiales	Comamonadaceae	Unknown	Not Core	0.00135526	Not Core	0.00244646
OTU308	TACGTAGGGGGCAAGCGTTGTCCGGATTTATTGGGCGTAAAGAGCGTGTAGGCGGCCATGTAGGTCCGTTGTGAAAACTCGAGGCTCAACCTCGAGACGCCGATGGAAACCATGTGGCTAGAGTCCGGAAGAGGAGAGTGGAATTCCTGGTGTAGCGGTGAAATGCGCAGATATCAGGAAGAACACCCGTGGCTAAGGCGGCTCTCTAGTACGGTACTGACGCTGAGACGCGAAAGCGTGGGGAGCGAAC	Bacteria	Actinobacteria	Thermoleophilia	Gaiellales	Unknown	Unknown	Not Core	0.00190789	Not Core	0.00183541
OTU5	TACGTAGGGCGCGAGCGTTGTCCGGAATTATTGGGCGTAAAGAGCTCGTAGGCGGTCTGTCGCGTCGGATGTGAAAGCCCGGGGCTTAACCCCGGGTCTGCATTCGATACGGGCAGACTAGAGTGTGGTAGGGGAGATCGGAATTCCTGGTGTAGCGGTGAAATGCGCAGATATCAGGAGGAACACCGGTGGCGAAGGCGGATCTCTGGGCCATTACTGACGCTGAGGAGCGAAAGCGTGGGGAGCGAAC	Bacteria	Actinobacteria	Actinobacteria	Streptomycetales	Streptomycetaceae	Streptomyces	0.0028708	0.000783333	Not Core	Not Core
OTU245	TACAGAGGGTGCAAGCGTTGTTCGGAATTATTGGGCGTAAAGGGTGCGTAGGCGGTGCGGTAAGTCTGTAGTGAAATCTCTGGGCTCAACTCAGAGTCTGCTATAGAAACTGCCGTGCTCGAGTATGGGAGAGGTGAGTGGAATTCCCGGTGTAGCGGTGAAATGCGTAGATATCGGGAGGAACACCTGTGGCGAAAGCGGCTCACTGGACCATAACTGACGCTGATGCACGAAAGCTAGGGGAGCAAAC	Bacteria	Acidobacteria	Unknown	Unknown	Unknown	Unknown	Not Core	Not Core	Not Core	0.00361785
OTU1510	TACAGAGGTCTCAAGCGTTGTTCGGATTCATTGGGCGTAAAGGGTGCGTAGGTGGCGCGTTAAGTCAGGTGTGAAATTTCGGAGCTTAACTCCGAAACTGCATTTGATACTGGCGTGCTTGAGGACTGGAGAGGAGACTGGAATTCATGGTGTAGCAGTGAAATGCGTAGAGATCATGAGGAAGACCAGTGGCGAAGGCGGGTCTCTGGACAGTTCCTGACACTGAGGCACGAAGGCCAGGGGAGCAAAC	Bacteria	Verrucomicrobia	Spartobacteria	Chthoniobacterales	DA101_soil_group	Unknown	Not Core	0.00219825	Not Core	0.00135524
OTU192	TACGTAGGCAGCAAGCGTTGTTCGGAATTACTGGGCGTAAAGAGTGTGTAGGCGGTGTTCTAAGTTTGTCGTGAAATCTCCCGGCTTAACTGGGAGGGTGCGGCGAAAACTGGAATGCTAGAGGATGGGAGAGGTAAGCGGAATTCCTGGTGTAGCGGTGAAATGCGTAGATATCAGGAGGAACACCTGTGGTGTAGACAGCTTACTGGACCATTTCTGACGCTGAGACACGAAAGCGTGGGTAGCAAAC	Bacteria	Acidobacteria	Acidobacteria	Subgroup_3	Unknown_Family	Bryobacter	Not Core	0.0010886	Not Core	0.00244504
OTU82	TACGGAGGGTGCAAGCGTTATCCGGATTCACTGGGTTTAAAGGGTGCGTAGGTGGGCAAGTAAGTCAGTGGTGAAATCTCCGGGCTTAACCCGGAAACTGCCATTGATACTATTTGTCTTGAATACTGTGGAGGTCAGCGGAATATGTCATGTAGCGGTGAAATGCTTAGATATGACATAGAACACCAATTGCGAAGGCAGCTGGCTACACAAATATTGACACTGAGGCACGAAAGCGTGGGGATCAAAC	Bacteria	Bacteroidetes	Sphingobacteriia	Sphingobacteriales	Chitinophagaceae	Unknown	Not Core	0.00347544	Not Core	Not Core
OTU161	TACGAAGGGAGCTAGCGTTGTTCGGAATCACTGGGCGTAAAGCGCACGTAGGCGGATGTGTCAGTCAGGGGTGAAATCCCGGAGCTCAACTTCGGAACTGCCTTTGATACAGCACGTCTTGAGTCCGATAGAGGTGGGTGGAATTCCTAGTGTAGAGGTGAAATTCGTAGATATTAGGAAGAACACCGGTGGCGAAGGCGGCCCACTGGATCGGTACTGACGCTGAGGTGCGAAAGCGTGGGGAGCAAAC	Bacteria	Proteobacteria	Alphaproteobacteria	Rhizobiales	Hyphomicrobiaceae	Pedomicrobium	Not Core	0.00234386	Not Core	0.00106827
OTU35	TACGTAGGTGGCAAGCGTTATCCGGAATTATTGGGCGTAAAGCGCGCGCAGGTGGTTTCTTAAGTCTGATGTGAAAGCCCACGGCTCAACCGTGGAGGGTCATTGGAAACTGGGAGACTTGAGTGCAGAAGAGGAAAGTGGAATTCCATGTGTAGCGGTGAAATGCGTAGAGATATGGAGGAACACCAGTGGCGAAGGCGACTTTCTGGTCTGTAACTGACACTGAGGCGCGAAAGCGTGGGGAGCAAAC	Bacteria	Firmicutes	Bacilli	Bacillales	Bacillaceae	Bacillus	Not Core	0.00121491	0.00215211	Not Core
OTU251	TACAGAGGGTGCGAGCGTTAATCGGAATTACTGGGCGTAAAGCGTGCGTAGACGGTTATGTAAGTCGGGTGTGAAAGCCCCGGGCTCAACCTGGGAATGCCATTCGAGACTGCATAGCTAGGGTGCGGAAGAGGGAAGCGGAATTTCAGGTGTAGCGGTGAAATGCGTAGATATCTGAAGGAACACCAGTGGCGAAAGCGGCTTCCTGGTCCAGCACCGACGTTCAGGCACGAAAGCGTGGGGAGCAAAC	Bacteria	Proteobacteria	Gammaproteobacteria	Xanthomonadales	Xanthomonadales_Incertae_Sedis	Acidibacter	Not Core	Not Core	Not Core	0.00315127
OTU12745	TACGTAGGGTGCAAGCGTTGTTCGGAATTATTGGGCGTAAAGGGCGCGTAGGCGGTGCCACAAGTCACCTGTGAAATCTCCGGGCTTAACTCGGAGCCTGCAGGCGAAACTGTGGTGCTGGAGTGTGGGAGAGGTGCGTGGAATTCCCGGTGTAGCGGTGAAATGCGTAGATATCGGGAGGAACACCTGTGGCGAAAGCGGCGCACTGGACCATAACTGACGCTGATGCGCGAAAGCTAGGGGAGCAAAC	Bacteria	Acidobacteria	Acidobacteria	Acidobacteriales	Acidobacteriaceae_[Subgroup_1]	Unknown	Not Core	Not Core	Not Core	0.00313569
OTU368	TACGGAGGGAGCTAGCGTTGTTCGGAATTACTGGGCGTAAAGCGCGCGTAGGCGGCTTTGTAAGTTAGAGGTGAAAGCCCGGGGCTCAACCCCGGAACTGCCTTTAAGACTGCATCGCTTGAATCCGGGAGAGGTGAGTGGAATTCCGAGTGTAGAGGTGAAATTCGTAGATATTCGGAAGAACACCAGTGGCGAAGGCGGCTCACTGGACCGGCATTGACGCTGAGGTGCGAAAGCGTGGGGAGCAAAC	Bacteria	Proteobacteria	Alphaproteobacteria	Sphingomonadales	Unknown	Unknown	Not Core	0.00283246	Not Core	Not Core
OTU179	TACGTAGGGGGCAAGCGTTGTCCGGATTTATTGGGCGTAAAGAGCGTGTAGGCGGCTAGGTAGGTCCGTTGTGAAAACTCGAGGCTCAACCTCGAGACGTCGATGGAAACCATCTAGCTAGAGTCCGGAAGAGGAGAGTGGAATTCCTGGTGTAGCGGTGAAATGCGCAGATATCAGGAAGAACACCCGTGGCGAAGGCGGCTCTCTGGTACGTGACTGACGCTGAGACGCGAAAGCGTGGGGAGCAAAC	Bacteria	Actinobacteria	Thermoleophilia	Gaiellales	Gaiellaceae	Unknown	Not Core	0.00275614	Not Core	Not Core
OTU211	TACAGAGGGTGCAAGCGTTGTTCGGAATTATTGGGCGTAAAGCGCGTGTAGGCGGCTTTGCAAGTCGGGTGTGAAAGCCCTCAGCTCAACTGAGGAAGTGCGCCCGAAACTGCAGAGCTTGAGTGCCGGAGAGGGTGGCGGAATTCCCCAAGTAGAGGTGAAATTCGTAGATATGGGGAGGAACACCGGTGGCGAAGGCGGCCACCTGGACGGTAACTGACGCTGAGACGCGAAAGCGTGGGGAGCAAAC	Bacteria	Proteobacteria	Deltaproteobacteria	Myxococcales	Unknown	Unknown	Not Core	0.00118158	Not Core	0.00152011
OTU89	TACGGAGGGTGCAAGCGTTAATCGGAATTACTGGGCGTAAAGCGCGCGTAGGCGGCTGGGTAAGTCGATTGTGAAATCCCCGGGCTCAACCTGGGAATTGCAGTCGAGACTGCCCGGCTAGAGTGTGGGAGAGGGTGGTGGAATTCCCGGTGTAGCGGTGAAATGCGTAGATATCGGGAGGAACATCAGTGGCGAAGGCGACCGCCTGGCCCAACACTGACGCTGAGGTGCGAAAGCGTGGGTAGCAAAC	Bacteria	Proteobacteria	Gammaproteobacteria	Pseudomonadales	Moraxellaceae	Unknown	Not Core	Not Core	0.00264296	Not Core
OTU1366	TACGTAGGGGGCAAGCGTTGTCCGGAATCATTGGGCGTAAAGAGCGTGTAGGCGGCTTGGTAAGTCCGCTGTGAAAGTCCAGGGCTCAACCCTGGAAAGCCGGTGGAAACTGTCAAGCTCGAGTCCGGAAGAGGCGAGTGGAATTCCTGGTGTAGCGGTGAAATGCGCAGATATCAGGAGGAACACCAATGGCGAAGGCAGCTCGCTGGGACGGTACTGACGCTGAGACGCGAAAGCGTGGGGAGCAAAC	Bacteria	Actinobacteria	Thermoleophilia	Solirubrobacterales	YNPFFP1	Unknown	Not Core	Not Core	Not Core	0.00260623
OTU191	TACGGAGGGGGCTAGCGTTGTTCGGAATTACTGGGCGTAAAGCGTACGTAGGCGGCTTTGTAAGTTAGAGGTGAAAGCCTGATGCTCAACATCAGAATTGCCTTTAAGACTGCATCGCTTGAATCGTGGAGAGGTAAGTGGAATTCCGAGTGTAGAGGTGAAATTCGTAGATATTCGGAAGAACACCAGTGGCGAAGGCGGCTTACTGGACACGTATTGACGCTGAGGTACGAAAGCGTGGGGAGCAAAC	Bacteria	Proteobacteria	Alphaproteobacteria	Sphingomonadales	Sphingomonadaceae	Sphingomonas	Not Core	Not Core	0.00258521	Not Core
OTU447	TACAGAGGTCTCAAGCGTTGTTCGGATTCATTGGGCGTAAAGGGCGCGTAGGCGGCGGGGTAAGTCGGGTGTGAAATCTCAGAGCTCAACTCTGAAACTGCACTCGATACTGCTCTGCTTGAGGACTGGAGAGGAGACTGGAATTCACGGTGTAGCAGTGAAATGCGTAGATATCGTGAGGAAGACCAGTGGCGAAGGCGGGTCTCTGGACAGTTCCTGACGCTGAGGCGCGAAGGCCAGGGGAGCAAAC	Bacteria	Verrucomicrobia	Spartobacteria	Chthoniobacterales	Xiphinematobacteraceae	Candidatus_Xiphinematobacter	Not Core	Not Core	Not Core	0.00247025
OTU138	TACGTAGGGTGCAAGCGTTAATCGGAATTACTGGGCGTAAAGCGTGCGCAGGCGGTTCTATAAGACAGATGTGAAATCCCCGGGCTCAACCTGGGAACTGCATTTGTGACTGTAGAGCTGGAGTGCGGCAGAGGGGGATGGAATTCCGCGTGTAGCAGTGAAATGCGTAGATATGCGGAGGAACACCGATGGCGAAGGCAATCCCCTGGGCCTGCACTGACGCTCATGCACGAAAGCGTGGGGAGCAAAC	Bacteria	Proteobacteria	Betaproteobacteria	Burkholderiales	Comamonadaceae	Unknown	Not Core	Not Core	0.00245986	Not Core
OTU222	TACGTAGGGTGCAGGCGTTAATCGGAATTACTGGGCGTAAAGCGTGCGCAGGCGGTTTCTTAAGTCAGATGTGAAAGCCCCGGGCTTAACCTGGGAACTGCGTTTGAAACTGGGAGACTTGAGTGTGGCAGAGGGGGGTGGAATTCCACGTGTAGCAGTGAAATGCGTAGATATGTGGAGGAACACCGATGGCGAAGGCAGCCCCCTGGGTTAACACTGACGCTCATGCACGAAAGCGTGGGGAGCAAAC	Bacteria	Proteobacteria	Betaproteobacteria	TRA3-20	Unknown	Unknown	Not Core	0.000989474	Not Core	0.00145212
OTU183	GACGTAGGGCGCGAGCGTTGTCCGGATTTATTGGGCGTAAAGAGCTCGTAGGCGGCTTGTCGCGTCGACTGTGAAAACCCGTGGCTCAACCATGTGGTCTGCAGTCGATACGGGCAGGCTAGAATTCGGTAGGGGAGACTGGAATTCCTGGTGTAGCGGTGAAATGCGCAGATATCAGGAGGAACACCGGTGGCGAAGGCGGGTCTCTGGGCCGATATTGACGCTGAGGAGCGAAAGCGTGGGGAGCGAA	Bacteria	Actinobacteria	Actinobacteria	Micromonosporales	Micromonosporaceae	Luedemannella	Not Core	Not Core	0.00243662	Not Core
OTU357	TACGTAGGGTGCGAGCGTTAATCGGAATTACTGGGCGTAAAGTGTGCGCAGGCGGCCGCGCAAGTCGAGTGTGAAAGCCCCGAGCTTAACTTGGGAATTGCGCTCGAAACTACGTGGCTGGAGTGTGGCAGAGGAAGGTGGAATTCCAGGTGTAGCGGTGAAATGCGTAGAGATCTGGAGGAACACCGATGGCGAAGGCAGCCTTCTGGGCCAACACTGACGCTCATGCACGAAAGCGTGGGGAGCAAAC	Bacteria	Proteobacteria	Betaproteobacteria	Nitrosomonadales	Nitrosomonadaceae	Unknown	Not Core	0.000766667	Not Core	0.00166827
OTU26539	TACGTAGGGTGCGAGCGTTGCTCGGAATCACTGGGCGTAAAGCGCACGTAGGCGGATTGTTAAGTCAGGGGTGAAATCCTGGAGCTCAACTCCAGAACTGCCTTTGATACTGGCGATCTTGAGTCCGGGAGAGGTGAGTGGAACTGCGAGTGTAGAGGTGAAATTCGTAGATATTCGCAAGAACACCAGTGGCGAAGGCGGCTCACTGGCCCGGTACTGACGCTGAGGTGCGAAAGCGTGGGGAGCAAAC	Bacteria	Proteobacteria	Alphaproteobacteria	Rhizobiales	Unknown	Unknown	Not Core	0.00122719	Not Core	0.00115694
OTU353	TACGAAGGGGACTAGCGTTGTTCGGAATCACTGGGCGTAAAGCGCACGTAGGCGGATTCGTAAGTCAGGGGTGAAATCCCGGGGCTCAACCTCGGAACTGCCTTTGATACTGCGGGTCTTGAGTCCGATAGAGGTGGGTGGAATTCCTAGTGTAGAGGTGAAATTCGTAGATATTAGGAAGAACACCGGTGGCGAAGGCGGCCCACTGGATCGGTACTGACGCTGAGGTGCGAAAGCGTGGGGAGCAAAC	Bacteria	Proteobacteria	Alphaproteobacteria	Rhizobiales	Hyphomicrobiaceae	Hyphomicrobium	Not Core	0.00125351	0.00108099	Not Core
OTU803	TACGTAGGGTGCAAGCGTTGTCCGGAATTATTGGGCGTAAAGAGCTCGTAGGCGGTTTGTCGCGTCGGCTGTGAAAACCTGGGGCTCAACCCCGGGCCTGCAGCCGATACGGGCAAACTAGAATTCGGTAGGGGAGACTGGAATTCCTGGTGTAGCGGTGAAATGCGCAGATATCAGGAGGAACACCGGTGGCGAAGGCGGGTCTCTGGGCCGATATTGACGCTGAGGAGCGAAAGCGTGGGGAGCAAAC	Bacteria	Actinobacteria	Actinobacteria	Frankiales	Frankiaceae	Jatrophihabitans	Not Core	0.00119035	Not Core	0.00109688
OTU2098	TACGAAGGGTGCAAGCGTTACTCGGAATTACTGGGCGTAAAGCGTGCGTAGGCGGTTTGTTAAGTCCGCTGTGAAAGCCCTGGGCTCAACCTGGGAATTGCAGTGGATACTGGCAAGCTAGAGTGCGGTAGAGGATGGTGGAATTCCCGGTGTAGCGGTGAAATGCGTAGAGATCGGGAGGAACACCTGTGGCGAAGGCGGCCATCTGGACCAGCACTGACGCTGAGGCACGAAAGCGTGGGGAGCAAAC	Bacteria	Proteobacteria	Gammaproteobacteria	Xanthomonadales	Xanthomonadaceae	Dokdonella	Not Core	Not Core	0.00226338	Not Core
OTU365	TACGGGGGGGGCAAGCGTTGTTCGGAATTACTGGGCGTAAAGGGCTCGTAGGCGGCCAACTAAGTCGGATGTGAAATCCCCAGGCTTAACCTGGGAACTGCATCCGATACTGGATGGCTTGAATCCGGGAGAGGGATGCAGAATTCCAGGTGTAGCGGTGAAATGCGTAGATATCTGGAGGAATACCGGTGGCGAAGGCGGCATCCTGGACCGGCATTGACGCTGATGAGCGAAAGCTAGGGGAGCAAAC	Bacteria	Acidobacteria	Acidobacteria	Subgroup_6	Unknown	Unknown	Not Core	0.00226228	Not Core	Not Core
OTU381	TACGAGGGGGGCAAGCGTTGTTCGGAATTATTGGGCGTAAAGGGCGCGTAGGCGGTGCGGTAAGTCACCTGTGAAATCTCCGGGCTTAACTCGGAGCCTGCAGGCGAAACTGCCGTGCTTGAGTGTGGGAGAGGTGCGTGGAATTCCCGGTGTAGCGGTGAAATGCGTAGATATCGGGAGGAACACCTGTGGCGAAAGCGGCGCACTGGACCACAACTGACGCTGAGGCGCGAAAGCTAGGGGAGCAAAC	Bacteria	Acidobacteria	Acidobacteria	Acidobacteriales	Unknown	Unknown	Not Core	Not Core	Not Core	0.002217
OTU1219	TACGTAGGGCGCGAGCGTTGTCCGGAATTATTGGGCGTAAAGAGCTCGTAGGCGGCCTGTTGCGTCCGCTGTGAAATCCCAGGGCTTAACCCTGGGCCTGCAGTGGATACGGGCAGGCTGGAGGCAGGCAGGGGAGAACGGAATTCCCGGTGTAGCGGTGAAATGCGCAGATATCGGGAGGAACACCGGTGGCGAAGGCGGTTCTCTGGGCCTGTTCTGACGCTGAGGAGCGAAAGCGTGGGGAGCAAAC	Bacteria	Actinobacteria	Actinobacteria	Frankiales	Acidothermaceae	Acidothermus	Not Core	Not Core	0.00218028	Not Core
OTU252	TACGAAGGGGGCGAGCGTTGTTCGGATTTACTGGGCGTAAAGGGCGCGTAGGCGGCCCTCCTTGTCGCGTGTGAAAGCCCCGGGCTCAACCTGGGAATTGCGCGCGAAACGGGGGGGCTTGAGTTCGGGAGAGGAGCGTGGAATTCCCAGTGTAGAGGTGAAATTCGTAGATATTGGGAAGAACACCGGTGGCGAAGGCGGCGCTCTGGACCGAGACTGACGCTGAGGCGCGAAAGCGTGGGGAGCAAAC	Bacteria	Proteobacteria	Alphaproteobacteria	Rhodospirillales	DA111	Unknown	Not Core	Not Core	Not Core	0.00216572
OTU20760	TACGAAGGGGGCTAGCGTTGTTCGGATTTACTGGGCGTAAAGCGCACGTAGGCGGCTTTCTAAGTCGGGGGTGAAATCCTGGAGCTCAACTCCAGAACTGCCTTCGATACTGGAGAGCTCGAGTCCGGGAGAGGTGAGTGGAACTGCGAGTGTAGAGGTGAAATTCGTAGATATTCGCAAGAACACCAGTGGCGAAGGCGGCTCACTGGCCCGGTACTGACGCTGAGGTGCGAAAGCGTGGGGAGCAAAC	Bacteria	Proteobacteria	Alphaproteobacteria	Rhizobiales	Unknown	Unknown	Not Core	0.00215175	Not Core	Not Core
OTU830	TACGTAGGCAGCGAGCGTTGTTCGGAGTTACTGGGCGTAAAGGGTGTGTAGGCGGTTGTTTAAGTTTGGTGTGAAATCTCCCGGCTCAACTGGGAGGGTGCGCCGAATACTGAATGACTTGGAGTGCGGGAGAGGAGAGTGGAATTCCTGGTGTAGCGGTGAAATGCGTAGATATCAGGAGGAACACCGGTGGTGTAGACGGCTCTCTGGACCGTAACTGACGCTGAGACACGAAAGCGTGGGTAGCAAA	Bacteria	Acidobacteria	Acidobacteria	Subgroup_3	Unknown_Family	Candidatus_Solibacter	Not Core	0.000535965	Not Core	0.00155411
OTU218	TACCAGCACCCCGAGTGGTCGGGACGTTTATTGGGCCTAAAGCATCCGTAGCCGGTTCTACAAGTCTTCCGTTAAATCCACCTGCTTAACAGATGGGCTGCGGAAGATACTATAGAGCTAGGAGGCGGGAGAGGCAAGCGGTACTCGATGGGTAGGGGTAAAATCCGTTGATCCATTGAAGACCACCAGTGGCGAAGGCGGCTTGCCAGAACGCGCTCGACGGTGAGGGATGAAAGCTGGGGGAGCAAAC	Archaea	Thaumarchaeota	Soil_Crenarchaeotic_Group[SCG]	Unknown	Unknown	Unknown	Not Core	0.00208947	Not Core	Not Core
OTU166	TACGTAGGGTGCGAGCGTTAATCGGAATTACTGGGCGTAAAGCGTGCGCAGGCGGTTCGCCAAGTCAGGTGTGAAATCCCCGGGCTTAACCTGGGAATTGCGCTTGAAACTAGCGGGCTTGAGTGTGGCAGAGGGGGGTGGAATTCCACGTGTAGCAGTGAAATGCGTAGAGATGTGGAGGAACACCGATGGCGAAGGCAGCCCCCTGGGTCAACACTGACGCTCATGCACGAAAGCGTGGGGAGCAAAC	Bacteria	Proteobacteria	Betaproteobacteria	Nitrosomonadales	Nitrosomonadaceae	Unknown	Not Core	0.00208772	Not Core	Not Core
OTU4819	TACGGGGGGGCAAGCGTTGTTCGGAATTACTGGGCGTAAAGGGCTCGTAGGTGGCCAACTAAGTCAGACGTGAAATCCCTCGGCTTAACCGGGGAACTGCGTCTGATACTGGATGGCTTGAGTTTGGGAGAGGGACGCGGAATTCCAGGTGTAGCGGTGAAATGCGTAGATATCTGGAGGAACACCGGTGGCGAAGGCGGCGTCCTGGACCAACACTGACACTGATGAGCGAAAGCCAGGGGAGCAAACG	Bacteria	Acidobacteria	Acidobacteria	Subgroup_6	Unknown	Unknown	Not Core	0.000939474	Not Core	0.0011272
OTU242	TACGAAGGGGGCGAGCGTTGTTCGGAATTACTGGGCGTAAAGGGCGCGTAGGCGGCCGATCAAGTCAGATGTGAAAGTCCTGGGCTTAACCTGGGGACTGCATTTGATACTGATTGGCTTGAATGCAGGAGAGGATAGCGGAATTCCCAGTGTAGAGGTGAAATTCGTAGATATTGGGAAGAACACCGGTGGCGAAGGCGGCTATCTGGACTGTGATTGACGCTGAGGCGCGAAAGCGTGGGGAGCAAAC	Bacteria	Proteobacteria	Alphaproteobacteria	Rhodospirillales	Rhodospirillaceae	Dongia	Not Core	Not Core	0.00195845	Not Core
OTU480	TACGAAGGGTGCAAGCGTTACTCGGAATTACTGGGCGTAAAGCGTGCGTAGGTGGTTTGTTAAGTCTGCTGTGAAAGCCCCGGGCTCAACCTGGGAATGGCAGTGGATACTGGCAAGCTAGAGTGCGGTAGAGGGTAGTGGAATTCCCGGTGTAGCGGTGAAATGCGTAGAGATCGGGAGGAACACCAGTGGCGAAGGCGGCTACCTGGACCAGCACTGACACTGAGGCACGAAAGCGTGGGGAGCAAAC	Bacteria	Proteobacteria	Gammaproteobacteria	Xanthomonadales	Xanthomonadaceae	Rhodanobacter	Not Core	Not Core	Not Core	0.00192153
OTU401	TACAGAGGGTGCGAGCGTTGTCCGGAATCACTGGGCGTAAAGGGCGCGTAGGCGGCTCGGTCAGCGTGCGGTGAAAGCCCGGGGCTCAACCCCGGGTCGGCCGTGCGAACTGCGGAGCTGGAGCACTGTAGAGGCAGGTGGAATTCCGGGTGTAGCGGTGGAATGCGTAGAGATCCGGAAGAACACCGGTGGCGAAGGCGGCCTGCTGGGCAGTAGCTGACGCTGAGGCGCGACAGCGTGGGGAGCAAAC	Bacteria	Gemmatimonadetes	Gemmatimonadetes	Gemmatimonadales	Gemmatimonadaceae	Unknown	Not Core	Not Core	Not Core	0.00189292
OTU160	TACGTAGGGGGCTAGCGTTGTCCGGATTTATTGGGCGTAAAGAGCGTGTAGGCGGCCAGGTAGGTCTGCTGTGAAAACTCGAGGCTCAACCTCGAGACGTCGGCGGAAACCATCTGGCTAGAGTCCGGAAGAGGAGAGTGGAATTCCTGGTGTAGCGGTGAAATGCGCAGATATCAGGAAGAACACCCGTGGCGAAGGCGGCTCTCTGGGACGGTACTGACGCTGAGACGCGAAAGCGTGGGGAGCGAAC	Bacteria	Actinobacteria	Thermoleophilia	Gaiellales	Unknown	Unknown	Not Core	Not Core	Not Core	0.00187762
OTU262	TACGTAGGGGGCAAGCGTTGTCCGGATTTATTGGGCGTAAAGAGCGTGTAGGCGGCCAAACAGGTCCACTGTGAAAACTCGAGGCTCAACCTCGAGAGGTCGGTGGAAACCGTATGGCTAGAGTCCGGAAGAGGAGAGTGGAATTCCCGGTGTAGCGGTGAAATGCGCAGATATCGGGAAGAACACCCGTGGCGAAGGCGGCTCTCTGGGACGGTACTGACGCTGAGACGCGAAAGCGTGGGGAGCGAAC	Bacteria	Actinobacteria	Thermoleophilia	Gaiellales	Unknown	Unknown	Not Core	Not Core	Not Core	0.00186742
OTU306	TACGTAGGGGGCAAGCGTTGTCCGGATTTATTGGGCGTAAAGAGCTCGTAGGTGGTTCGGTAAGTCGGATGTGAAATCTCCAGGCTCAACCTGGAGGGGTCATTCGATACTGCCGTGACTAGAGGTCGGTAGGGGAGTGTGGAATTCCTGGTGGAGCGGTGAAATGCGCAGATATCAGGAGGAACACCCGTAGCGAAGGCGGCACTCTGGGCCGATACTGACACTGAGGAGCGAAAGCGTGGGGAGCGAA	Bacteria	Actinobacteria	Acidimicrobiia	Acidimicrobiales	Unknown	Unknown	Not Core	0.000722807	0.00113521	Not Core
OTU106	TACGTAGGGAGCAAGCGTTGTCCGGAATCATTGGGCGTAAAGCGCGCGTAGGCGGCCCTGTAAGTCCGTTGTGAAAGTCAAAGGCTCAACCTTTGAAAGCCGATGGATACTGCAGGGCTAGAGTCCGGAAGAGGCGAGTGGAATTCCTGGTGTAGCGGTGGAATGCGCAGATATCAGGAGGAACACCAATAGCGAAGGCAGCTCGCTGGGACGGTACTGACGCTAAGGCGCGAAAGCGTGGGGAGCGAAC	Bacteria	Actinobacteria	Thermoleophilia	Solirubrobacterales	480-2	Unknown	Not Core	0.00184912	Not Core	Not Core
OTU7330	TACGTAGGGCGCAAGCGTTGTCCGGAATTATTGGGCGTAAAGAGCTCGTAGGCGGTCTGTCGCGTCCGTCGTGAAAGCCCGGGGCTTAACTCCGGGTCTGCGGTGGATACGGGCAGACTAGAGGCAGGTAGGGGAGAACGGAATTCCCGGTGTAGCGGTGAAATGCGCAGATATCGGGAGGAACACCGGTGGCGAAGGCGGTTCTCTGGGCCTGTACTGACGCTGAGGAGCGAAAGCGTGGGGAGCGAAC	Bacteria	Actinobacteria	Actinobacteria	Streptosporangiales	Thermomonosporaceae	Unknown	Not Core	Not Core	0.00184789	Not Core
OTU232	GACAGAGGGTGCAAACGTTGTTCGGAATTACTGGGCGTAAAGCGCGTGTAGGCGGCTATGCAAGTCGGATGTGAAAGCCCTCGGCTCAACCGGGGAAGTGCACCCGAAACTGCAAAGCTAGAGTCTCGGAGAGGATCGTGGAATTCTCGGTGTAGAGGTGAAATTCGTAGATATCGAGAGGAACACCGGTGGCGAAGGCGGCGATCTGGACGATGACTGACGCTGAGACGCGAAAGCGTGGGGAGCAAAC	Bacteria	Proteobacteria	Deltaproteobacteria	Myxococcales	Phaselicystidaceae	Phaselicystis	Not Core	0.00184298	Not Core	Not Core
OTU163	TACGGAGGGGGCTAGCGTTGTTCGGAATTACTGGGCGTAAAGCGCGCGTAGGCGGACCTGCAAGTCGGGGGTGAAAGCCCGAGGCTCAACCTCGGAACTGCCTTCGATACTGCGGGTCTCGAGTCCGGGAGAGGTGAGTGGAATTCCTAGTGTAGAGGTGAAATTCGTAGATATTAGGAAGAACACCAGTGGCGAAGGCGGCTCACTGGCCCGGTACTGACGCTGAGGCGCGAAAGCGTGGGGAGCAAAC	Bacteria	Proteobacteria	Alphaproteobacteria	Rhizobiales	Rhodobiaceae	Unknown	Not Core	Not Core	Not Core	0.00181671
OTU3681	TACGAAGGGGGCTAGCGTTGCTCGGAATTACTGGGCGTAAAGCGCACGTAGGCGGCTTCTTAAGTCGGTGGTGAAATCCTGGAGCTCAACTCCAGAACTGCCTTCGATACTGGGAAGCTCGAGTCCGGGAGAGGTGAGTGGAACTGCGAGTGTAGAGGTGAAATTCGTAGATATTCGCAAGAACACCAGTGGCGAAGGCGGCTCACTGGCCCGATACTGACGCTGAGGCACGAAAGCGTGGGGAGCAAAC	Bacteria	Proteobacteria	Alphaproteobacteria	Rhizobiales	Xanthobacteraceae	Pseudolabrys	Not Core	0.00174649	Not Core	Not Core
OTU155	TACGTAGGGTGCAAGCGTTAATCGGAATTACTGGGCGTAAAGCGTGCGCAGGCGGTTTTGTAAGTCTGACGTGAAATCCCCGGGCTCAACCTGGGAATTGCGTTGGAGACTGCAAGGCTAGAATCTGGCAGAGGGGGGTAGAATTCCACGTGTAGCAGTGAAATGCGTAGAGATGTGGAGGAACACCGATGGCGAAGGCAGCCCCCTGGGTCAAGATTGACGCTCATGCACGAAAGCGTGGGGAGCAAAC	Bacteria	Proteobacteria	Betaproteobacteria	Burkholderiales	Oxalobacteraceae	Massilia	0.00172212	Not Core	Not Core	Not Core
OTU169	TACGTAGGGGGCAAGCGTTGTCCGGATTTATTGGGCGTAAAGAGCGTGTAGGCGGCCAGGTAGGTCTGCTGTGAAAACTCGAGGCTTAACCTCGAGCTGTCGGCGGAAACCATCTGGCTAGAGTCCGGAAGAGGAGAATGGAATTCCCGGTGTAGCGGTGAAATGCGCAGATATCGGGAAGAACACCCGTGGCGAAGGCGGTTCTCTGGGACGGTACTGACGCTGAGACGCGAAAGCGTGGGGAGCGAAC	Bacteria	Actinobacteria	Thermoleophilia	Gaiellales	Unknown	Unknown	Not Core	Not Core	Not Core	0.0016932
OTU250	TACGGAGGGGGCGAGCGTTATTCGGAATTATTGGGCGTAAAGGGCGCGTAGGCGGCCCGGTAAGTCAAAGGTGAAATCCCTCGGCTCAACTGAGGAACTGCCTTTGAAACTGTCGGGCTTGAGGCCGGGAGAGGGTAGTGGAATTCCCAGTGTAGCGGTGAAATGCGTAGATATTGGGAGGAACACCAGTGGCGAAGGCGGCTACCTGGACCGGTTCTGACGCTGAGGCGCGAAAGCGTGGGTAGCAAAC	Bacteria	Acidobacteria	Holophagae	Subgroup_10	ABS-19	Unknown	Not Core	Not Core	0.00167746	Not Core
OTU953	TACGGGGGGGGCAAGCGTTGTTCGGAATTACTGGGCGTAAAGGGCTCGTAGGTGGTCAACTAAGTCGGACGTGAAATCCCTCGGCTTAACCGGGGAACTGCGTCCGATACTGGATGACTTGAGTTCGGGAGAGGGATGCGGAATTCCAGGTGTAGCGGTGAAATGCGTAGATATCTGGAGGAACACCGGTGGCGAAGGCGGCATCCTGGACCGACACTGACGCTGAGGAGCGAAAGCCAGGGGAGCAAAC	Bacteria	Acidobacteria	Acidobacteria	Subgroup_6	Unknown	Unknown	Not Core	0.00166316	Not Core	Not Core
OTU366	TACGGAGGGTGCAAGCGTTATCCGGATTTACTGGGTTTAAAGGGTGCGTAGGTGGGTTGGTAAGTCAGTGGTGAAATACTTTCGCTTAACGAAGGAACTGCCATTGATACTACCAGTCTTGAATACAGTGGAGGTAGGCGGAATGCGTCATGTAGCGGTGAAATGCTTAGATATGACGCAGAACACCAATTGCGAAGGCAGCTTGCTACACTGTTATTGACACTGAGGCACGAAAGCGTGGGGATCAAAC	Bacteria	Bacteroidetes	Sphingobacteriia	Sphingobacteriales	Chitinophagaceae	Unknown	Not Core	0.00162807	Not Core	Not Core
OTU499	TACGAAGGTGGCAAGCGTTGTTCGGATTTACTGGGCGTACAGGGAGCGTAGGCGGTTCGGTAAGCCCTCTGTGAAATCTCCAGGCTTAACCTGGAACAGTCGGAGGGGACTGCCGGGCTAGAGGACGGGAGAGGAGCGCGGAATTCCCGGTGTAGCGGTGAAATGCGTAGAGATCGGGAGGAAGGCCGGTGGCGAAGGCGGCGCTCTGGAACGTTTCTGACGCTGAGGCTCGAAAGCGTGGGGAGCAAAC	Bacteria	Nitrospirae	Nitrospira	Nitrospirales	Nitrospiraceae	Nitrospira	Not Core	0.00154386	Not Core	Not Core
OTU827	TACGGAGGGTGCAAGCGTTATCCGGATTCACTGGGTTTAAAGGGTGCGTAGGTGGGTTGGTAAGTCAGTGGTGAAATCTCCGAGCTTAACTTGGAAACTGCCATTGATACTATTAATCTTGAATATTGTGGAGGTCAGCGGAATATGTCATGTAGCGGTGAAATGCTTAGAGATGACATAGAACACCAATTGCGAAGGCAGCTGGCTACACATATATTGACACTGAGGCACGAAAGCGTGGGGATCAAAC	Bacteria	Bacteroidetes	Sphingobacteriia	Sphingobacteriales	Chitinophagaceae	Unknown	Not Core	0.00152982	Not Core	Not Core
OTU376	TACGTAGGGGGCGAGCGTTGTCCGGAATCATTGGGCGTAAAGAGCGTGTAGGTGGCTTGGAAAGTCTTACGTGAAAGCCTGCGGCTCAACCGCAGAAGTGCGTAGGAAACTTCCTCGCTAGAGTCCGGAAGAGGAGAGCGGAATTCCTGGTGTAGCGGTGGAATGCGCAGATATCAGGAGGAACACCCGTGGCGAAGGCGGCTCTCTGGGACGGTACTGACACTGAGACGCGAAAGCGTGGGGAGCGAAC	Bacteria	Actinobacteria	Thermoleophilia	Gaiellales	Unknown	Unknown	Not Core	Not Core	0.00152817	Not Core
OTU3590	TACGGAGGGTGCGAGCGTTGTCCGGAATCACTGGGCGTAAAGGGCGCGTAGGCGGCCTGATAAGTAGGGGGTGAAATCTTGCGGCTTAACCGCAAGGCTGCCTTCTAAACTGTCGGGCTCGAGCACAGTAGAGGCAGGTGGAATTCCCGGTGTAGCGGTGGAATGCGTAGAGATCGGGAAGAACATCAGTGGCGAAGGCGGCCTGCTGGGCTGTTGCTGACGCTGAGGCGCGACAGCGTGGGGAGCAAAC	Bacteria	Gemmatimonadetes	Gemmatimonadetes	Gemmatimonadales	Gemmatimonadaceae	Unknown	Not Core	0.00148684	Not Core	Not Core
OTU577	TACGTAGGTGACCAGCGTTGTCCGGATTTACTGGGCGTAAAGAGCGCGCAGGCGGTCGTTCAAGTCGAGTGTGAAAGCCCCCGGCTCAACTGGGGAGGGTCACTCGATACTGATCGACTTGAAGGCAGGAGAGGGAAGCGGAATTCCCGGTGTAGTGGTGAAATGCGTAGATATCGGGAGGAACACCAGTGGCGAAGGCGGCTTCCTGGCCTGTTCTTGACGCTGAGGCGCGAAAGCTAGGGGAGCAAAC	Bacteria	Chloroflexi	KD4-96	Unknown	Unknown	Unknown	Not Core	0.00147193	Not Core	Not Core
OTU565	TACGAAGGGGGCTAGCGTTGCTCGGAATCACTGGGCGTAAAGCGCACGTAGGCGGATCGTTAAGTCGGAGGTGAAATCCTGGAGCTCAACTCCAGAACTGCCTTCGATACTGGCGATCTTGGAGTCCGGGAGAGGTGAGTGGAACTCCGAGTGTAGAGGTGAAATTCGTAGATATTCGGAAGAACACCAGTGGCGAAGGCGGCTCACTGGCCCGGTACTGACGCTGAGGTGCGAAAGCGTGGGGAGCAAA	Bacteria	Proteobacteria	Alphaproteobacteria	Rhizobiales	Xanthobacteraceae	Unknown	Not Core	Not Core	Not Core	0.00146431
OTU537	TACGTAGGGTGCGAGCGTTAATCGGAATTACTGGGCGTAAAGTGTGCGCAGGCGGCTGAGCAAGTCGAGTGTGAAAGCCCCGGGCTTAACTTGGGAATTGCGCTCGAAACTACTTGGCTGGAGTGTGGCAGAGGAGGGTGGAATTCCACGTGTAGCGGTGAAATGCGTAGAGATGTGGAGGAACACCAATGGCGAAGGCAGCCCTCTGGGCCAACACTGACGCTCATGCACGAAAGCGTGGGGAGCAAAC	Bacteria	Proteobacteria	Betaproteobacteria	Nitrosomonadales	Nitrosomonadaceae	Unknown	Not Core	Not Core	Not Core	0.00142578
OTU1200	TACGGGGGGGGCAAGCGTTGTTCGGAATTACTGGGCGTAAAGGGCTCGTAGGCGGCCAACTAAGTCCGACGTGAAATCCCCAGGCTTAACCTGGGAACTGCGTCGGATACTGGATGGCTTGAATCCGGGAGAGGGATGCGGAATTCCAGGTGTAGCGGTGAAATGCGTAGATATCTGGAGGAACACCGGTGGCGAAGGCGGCATCCTGGACCGGCATTGACGCTGAGGAGCGAAAGCCAGGGGAGCAAAC	Bacteria	Acidobacteria	Acidobacteria	Subgroup_6	Unknown	Unknown	Not Core	0.00141754	Not Core	Not Core
OTU835	TACGTAGGGCGCAAGCGTTGTCCGGAATTATTGGGCGTAAAGAGCTCGTAGGCGGTCTGTTACGTCCGCTGTGAAAACCCAGGGCTTAACCCTGGGCTTGCAGTGGATACGGGTAGACTAGAGGCAGGTAGGGGAGAATGGAATTCCCGGTGTAGCGGTGAAATGCGCAGATATCGGGAGGAACACCGGTGGCGAAGGCGGTTCTCTGGGCCTGACCTGACGCTGAGGAGCGAAAGCGTGGGGAGCGAAC	Bacteria	Actinobacteria	Actinobacteria	Frankiales	Acidothermaceae	Acidothermus	Not Core	Not Core	Not Core	0.00140538
OTU34357	TACGTAGGGGGGGCAAGCGTTGTTCGGAATTACTGGGCGTAAAGGGCTCGTAGGCGGCCAACTAAGTCAGACGTGAAATCCCTCGGCTTAACCGGGGAACTGCATCTGATACTGGATGGCTTGAGTTCGGGAGAGGGATGCGGAATTCCAGGTGTAGCGGTGAAATGCGTAGATATCTGGAGGAACACCGGTGGCGAAGGCGGCGTCCTGGACCAACACTGACACTGAGGAGCGAAAGCCAGGGGAGCAA	Bacteria	Acidobacteria	Acidobacteria	Subgroup_6	Unknown	Unknown	Not Core	0.00139211	Not Core	Not Core
OTU449	TACGTAGGGGGCGAGCGTTGTCCGGAGTTACTGGGCGTAAAGCGCACGCAGGCGGTCTGCTAAGTTTGGAGTGACAGTTGATGGCTCAACCATCAAAGTGCTTCGAAAACTGACAGACTTGAGGGCTTCAGAGGGACACGGAATTCCGGGTGGAGTGGTGAAATGCGTAGAGATCCGGAGGAACACCGAAGGCGAAGGCAGTGTCCTGGGGAGTACCTGACGCTCAGGTGCGAAAGCTAGGGGAGCGAAC	Bacteria	Chloroflexi	Ktedonobacteria	Ktedonobacterales	Ktedonobacteraceae	Unknown	Not Core	Not Core	0.00139085	Not Core
OTU337	TACGAAGGGGGCTAGCGTTGTTCGGAATTACTGGGCGTAAAGCGCGCGCAGGCGGTCCTTCAAGTCAGAGGTGAAAGCCCAGAGCTCAACTCTGGAATGGCCTTTGAGACTAGAGGACTTGGGTACGGGAGAGGTGAGTGGAATTCCGAGTGTAGAGGTGAAATTCGTAGATATTCGGAAGAACACCAGTGGCGAAGGCGGCTCACTGGCCCGTTACCGACGCTCAGGCGCGACAGCGTGGGGAGCAAAC	Bacteria	Proteobacteria	Alphaproteobacteria	Rhizobiales	KF-JG30-B3	Unknown	Not Core	0.00137368	Not Core	Not Core
OTU359	TACGAAGGGGGCTAGCGTTGTTCGGAATTACTGGGCGTAAAGGGCGCGTAGGCTGTGCTGTAAGTCAGGCGTGAAAGCCCCGGGCTCAACCTGGGAATTGCGCTTGATACTGCGGCGCTGGAAGGTGGGAGAGGATGGCGGAATTCCCAGTGTAGAGGTGAAATTCGTAGATATTGGGAAGAACACCGGTGGCGAAGGCGGCCATCTGGCCCACATTTGACGCTGAGGCGCGAAAGCGTGGGGAGCAAAC	Bacteria	Proteobacteria	Alphaproteobacteria	Rhodospirillales	JG37-AG-20	Unknown	Not Core	Not Core	Not Core	0.00135581
OTU446	TACGGGGGGGGCAAGCGTTGTTCGGAATTACTGGGCGTAAAGGGTTCGTAGGTGGCCAACTAAGTCATACGTGAAATCCCTCAGCTTAACTGGGGAACTGCGTCTGATACTGGTTGGCTTGAGTGCAGGAGAGGAACGCGGAATTCCAGGTGTAGCGGTGAAATGCGTAGATATCTGGAGGAACACCGGTGGCGAAGGCGGCGTTCTGGACTGCAACTGACACTGAGGAACGAAAGCCAGGGGAGCAAAC	Bacteria	Acidobacteria	Acidobacteria	Subgroup_6	Unknown	Unknown	Not Core	0.00134211	Not Core	Not Core
OTU619	TACAGAGACTGCAAGCGTTATTCGGATTCACTGGGCGTAAAGGGTGCGCAGGCGGCCGAGTGTGTGAGGCGTGAAAGCCCGGGGCTTAACCCCGGAATTGCACCTCAAACTACACGGCTAGAGCATTGGAGAGGGTAGCAGAATTCATGGTGTAGCAGTGAAATGCGTAGATATCATGAGGAATACCAGAGGCGAAGGCGGCTACCTGGACAATTGCTGACGCTCAGGCACGAAAGCGTGGGGAGCAAAA	Bacteria	Verrucomicrobia	Opitutae	Opitutales	Opitutaceae	Opitutus	Not Core	0.00133947	Not Core	Not Core
OTU181	TACGTAGGGTGCGAGCGTTAATCGGAATTACTGGGCGTAAAGCGTGCGCAGGCGGCGCGTTAAGACAGGTGTGAAAGCCCCGAGCTTAACTTGGGAATTGCGCTTGTGACTGGCGTGCTGGAGTGTGGCAGAGGGAGGTGGAATTCCACGTGTAGCAGTGAAATGCGTAGAGATGTGGAGGAACACCGATGGCGAAGGCAGCCTCCTGGGCCAGCACTGACGCTCATGCACGAAAGCGTGGGGAGCAAAC	Bacteria	Proteobacteria	Betaproteobacteria	Nitrosomonadales	Nitrosomonadaceae	Unknown	Not Core	0.00133684	Not Core	Not Core
OTU274	TACAGGGGGTGCAAACGTTGCTCGGAATCATTGGGCGTAAAGCGCACGTAGGCGGTCTGTTATGTCGGATGTGAAAGCCCTTGGCTTAACTGAGGAAGTGCATCCGAAACTGGCAGGCTAGAGTACTAAAGAGGGTCGCGGAATTCCCGGTGTAGAGGTGAAATTCGTAGATATCGGGAGGAACACCGGTGGCGAAGGCGGCGACCTGGGTAGATACTGACGCTGAGGTGCGAAAGCGTGGGGAGCAAAC	Bacteria	Proteobacteria	Deltaproteobacteria	Myxococcales	Haliangiaceae	Haliangium	Not Core	0.00125877	Not Core	Not Core
OTU462	TACGAACTGTGCGAACGTTATTCGGAATCACTGGGCTTACAGGGTGCGTAGGCGGCTTGTTAAGTAGGGTGTGAAAGCCCCCGGCTCAACCGGGGAATTGCGCCCTAAACTGGCGAGCTGGAGTGAGATAGGGGTGTGTGGAACTTCCGGTGGAGCGGTGAAATGTGTTGATATCGGAAGGAACGCCGGTGGCGAAAGCGACACACTGGATCTTGTCTGACGCTGAGGCACGAAAGCCAGGGGAGCGAAC	Bacteria	Planctomycetes	Planctomycetacia	Planctomycetales	Planctomycetaceae	Planctomyces	Not Core	0.00124737	Not Core	Not Core
OTU13839	TACGTAGGGCGCGAGCGTTGTCCGGAATTATTGGGCGTAAAGAGCTCGTAGGCGGTCTGTTGCGTCCGCTGTGAAAACCCGGGGCTTAACCCTGGGCTGGCAGTGGATACGGACAGACTAGAGGTAGGTAGGGGAGAATGGAATTCCCGGTGTAGCGGTGAAATGCGCAGATATCGGGAGGAACACCGGTGGCGAAGGCGGTTCTCTGGGCCTTACCTGACGCTGAGGAGCGAAAGCGTGGGGAGCGAAC	Bacteria	Actinobacteria	Actinobacteria	Frankiales	Acidothermaceae	Acidothermus	Not Core	Not Core	Not Core	0.00123966
OTU671	TACAGAGGTCCCAAGCGTTGTTCGGATTCACTGGGCGTAAAGGGTGCGTAGGTGGCCAGGTAAGTTTGGTGTGAAAGCTCGGAGCTTAACTCCGAAAAGTCATTGAATACTATCTGGCTGGAGGGTCGGAGGGGAGACTGGAATTCTCGGTGTAGCAGTGAAATGCGTAGATATCGAGAGGAACACCAGTGGCGAAGGCGAGTCTCTGGACGACTCCTGACACTGAGGCACGAAAGCTAGGGGAGCAAAC	Bacteria	Verrucomicrobia	OPB35_soil_group	Unknown	Unknown	Unknown	Not Core	Not Core	Not Core	0.00121303
OTU287	GACGAAGGGGGCTAGCGTTGTTCGGAATTACTGGGCGTAAAGCGCGTGTAGGCGGTTGTCCAAGTTGGATGTGAAAGCCTTGAGCTCAACTCAAGAAATGCATTCAGGACTGGATGACTAGAGGACCGGAGAGGATAGTGGAATTCCCAGTGTAGTGGTGAAATACGTAGAGATTGGGAAGAACACCAGTGGCGAAGGCGGCTATCTGGACGGTTTCTGACGCTAAGACGCGAAAGCGTGGGGAGCAAAC	Bacteria	Proteobacteria	Alphaproteobacteria	Rhodospirillales	Rhodospirillales_Incertae_Sedis	Reyranella	Not Core	Not Core	0.0011993	Not Core
OTU865	GACGAACCGTCCGAACGTTATTCGGAATCACTGGGCTTAAAGGGTGCGTAGGCGGCGCGGAAAGTTGGGTGTGAAATCCCTCGGCTCAACCGAGGAACTGCGCCCAAAACTACCGTGCTCGAGGGAGATAGAGGTGAGCGGAACTTAGGGTGGAGCGGTGAAATGCGTTGATATCCTAAGGAACACCGGTGGCGAAAGCGGCTCACTGGATCTCTTCTGACGCTGAGGCACGAAAGCTAGGGTAGCGAAC	Bacteria	Planctomycetes	Planctomycetacia	Planctomycetales	Planctomycetaceae	Unknown	Not Core	0.00119211	Not Core	Not Core
OTU593	TACGTAGGGACCAAGCGTTGTTCGGATTTACTGGGCGTAAAGGGCGCGTAGGCGGCAATTCAAGTCATCTGTGAAATCTCCGGGCTTAACTCGGAACGGTCAGATGATACTGCTTTGCTAGAGTGCGGAAGGGGCAATCGGAATTCTTGGTGTAGCGGTGAAATGCGTAGATATCAAGAGGAACACCTGAGGTGAAGACGGGTTGCTGGGCCGACACTGACGCTGAAGCGCGAAAGCCAGGGGAGCAAAC	Bacteria	Acidobacteria	Acidobacteria	Subgroup_4	Unknown_Family	Blastocatella	Not Core	0.00117193	Not Core	Not Core
OTU513	TACAGAGGTCTCAAGCGTTGTTCGGATTCATTGGGCGTAAAGGGTGCGTAGGTGGCGGGGTAAGTCAGGTGTGAAATCTCGGAGCTCAACTCCGAAACTGCACTTGATACTGCCTTGCTCGAGTACTGGAGAGGAGATTGGAATTTACGGTGTAGCAGTGAAATGCGTAGATATCGTAAGGAAGACCAGTGGCGAAGGCGAATCTCTGGACAGTTACTGACACTGAGGCACGAAGGCCAGGGGAGCAAAC	Bacteria	Verrucomicrobia	Spartobacteria	Chthoniobacterales	Chthoniobacteraceae	Chthoniobacter	Not Core	0.00112982	Not Core	Not Core
OTU521	TACAGAGGTCCCAAGCGTTGTTCGGATTCACTGGGCGTAAAGGGTGCGTAGGCGGTCGGGTAAGTCTGACGTGAAATCTTCAAGCTCAACTTGGAAACTGCGTCGGATACTATTCGGCTAGAGGAATGGAGGGGAGACTGGAATACTTGGTGTAGCAGTGAAATGCGTAGATATCAAGTGGAACACCAGTGGCGAAGGCGAGTCTCTGGACATTTCCTGACGCTGAGGCACGAAAGCCAGGGGAGCAAAC	Bacteria	Verrucomicrobia	OPB35_soil_group	Unknown	Unknown	Unknown	Not Core	0.00112368	Not Core	Not Core
OTU458	TACGAAGGGGGCTAGCGTTGCTCGGATTTACTGGGCGTAAAGGGCGCGTAGGCGGACAGTTTAGTCAGAGGTGAAAGCCCAGGGCTCAACCTTGGAATTGCCTTTGATACTGGCTGTCTTGAGTACGGGAGAGGTGAGTGGAACTCCGAGTGTAGAGGTGAAATTCGTAGATATTCGGAAGAACACCAGTGGCGAAGGCGACTCACTGGCCCGTTACTGACGCTGAGGCGCGAAAGCGTGGGGAGCAAAC	Bacteria	Proteobacteria	Alphaproteobacteria	Caulobacterales	Caulobacteraceae	Unknown	0.00110973	Not Core	Not Core	Not Core
OTU2843	TACGGGGGGGGTAAGCGTTGTTCGGAATTACTGGGCGTAAAGGGCTCGTAGGCGGCCAACTAAGTCGGACGTGAAATCCCTCAGCTTAACTGGGGAACTGCGTCCGATACTGGATGGCTTGGATTCGGGAGAGGAATGCGGAATTCCAGGTGTAGCGGTGAAATGCGTAGATATCTGGAGGAACACCGGTGGCGAAGGCGGCATTCTGGACCGACATTGACGCTGAGGAGCGAAAGCCAGGGGAGCAAAC	Bacteria	Acidobacteria	Acidobacteria	Subgroup_6	Unknown	Unknown	Not Core	0.00102105	Not Core	Not Core
OTU315	TACGTAGGGTGCGAGCGTTGCCCGGATTTATTGGGCGTAAAGGGCGCGTAGGCGGTCACGCACGTCCGTTGTGAAATCGCTCGGCTCAACTGGGCGGGGTCAGCGGATACGGCGTGGCTGGAGCAAGCTAGGGGGCAATGGAATTCCCGGTGTAGTGGTGGAATGCGTAGATATCGGGAGGAACACCAGTGGCGAAGGCGGTTGCCTGGAGCTTTGCTGACGCTGATGCGCGAAAGCGTGGGGAGCGATC	Bacteria	Chloroflexi	TK10	Unknown	Unknown	Unknown	Not Core	Not Core	0.0010169	Not Core
OTU243	TACGTAGGGTGCAAGCGTTGTCCGGAATTATTGGGCGTAAAGAGCTCGTAGGCGGTTTGTCGCGTCGAATGTGAAAACCCGGGGCTCAACCCCGGGCCTGCATTCGATACGGGCAGACTAGAGTTCGGTAGGGGAGTCTGGAATTCCTGGTGTAGCGGTGAAATGCGCAGATATCAGGAGGAACACCGGTGGCGAAGGCGGGACTCTGGGCCGATACTGACGCTGAGGAGCGAAAGCGTGGGGAGCAAAC	Bacteria	Actinobacteria	Actinobacteria	Frankiales	Nakamurellaceae	Nakamurella	Not Core	0.000992105	Not Core	Not Core
OTU500	TACGTAGGGCGCAAGCGTTGTCCGGAATTATTGGGCGTAAAGAGCTCGTAGGCGGTTTGTCACGTCGGCTGTGAAAACCCGAGGCTCAACCTCGGGCCTGCAGTCGATACGGGCAGACTAGAGTGCTGTAGGGGAGACTGGAATTCCTGGTGTAGCGGTGAAATGCGCAGATATCAGGAGGAACACCGGTGGCGAAGGCGGGTCTCTGGGCAGTAACTGACGCTGAGGAGCGAAAGCGTGGGGAGCAAAC	Bacteria	Actinobacteria	Actinobacteria	Frankiales	Unknown	Unknown	Not Core	Not Core	0.000948592	Not Core
OTU28791	TACGAAGGGGACTAGCGTTGTTCGGAGTTACTGGGCGTAAAGCGCACGTAGGCGGATTTGTTAGTCAGGGGTGGAATCCCGGGGCTCAACCTCGGAACTGCCTTTGATACTGCAAGTCTCGAGTCCGATAGAGGTGGGTGGAATTCCTAGTGTAGAGGTGAAATTCGTAGATATTAGGAAGAACACCGGTGGCGAAGGCGGCCCACTGGATCGGTACTGACGCTGAGGTGCGAAAGCGTGAGGAGCAAAC	Bacteria	Proteobacteria	Alphaproteobacteria	Rhizobiales	Hyphomicrobiaceae	Hyphomicrobium	Not Core	0.000945614	Not Core	Not Core
OTU4228	TACGGGGGGGGCAAGCGTTGTTCGGAATTACTGGGCGTAAAGGGCTCGTAGGTGGCCAACTAAGTCATACGTGAAATCCCTCGGCTTAACCGGGGAACTGCGCCTGATACTGGTTGGCTTGAGTTTGGGAGAGGGACGCGGAATTCCAGGTGTAGCGGTGAAATGCGTAGATATCTGGAGGAACACCGGTGGCGAAGGCGGCGTCCTGGACCAATACTGACACTGAGGAGCGAAAGCCAGGGGAGCAAAC	Bacteria	Acidobacteria	Acidobacteria	Subgroup_6	Unknown	Unknown	Not Core	0.000939474	Not Core	Not Core
OTU655	TACGGAGGGTGCAAGCGTTATCCGGATTTACTGGGTTTAAAGGGTGTGTAGGCGGACTTTTAAGTCAGCGGTGAAATCTCCGGGCTCAACCCGGAAACTGCCATTGATACTATTGGTCTTGAATGTTGTTGAGGTGGGCGGAACGGGTCATGTAGCGGTGAAATGCATAGATATGACCCGGAACACCGATTGCGAAGGCAGCCCACTAAGCAATGATTGACGCTGAGGCACGAAAGCGTGGGGATCAAAC	Bacteria	Bacteroidetes	Sphingobacteriia	Sphingobacteriales	Chitinophagaceae	Unknown	Not Core	0.000937719	Not Core	Not Core
OTU744	TACGAAGGGGGCGAGCGTTGTTCGGATTTACTGGGCGTAAAGGGCGCGCAGGCGGCGCATTTTGTCAGGCGTGAAAGCCCCGGGCTTAACCTGGGAACTGCGTTTGATACGGATGGGCTAGAGTTCGGGAGAGGAGAGTGGAATTCCCAGTGTAGAGGTGAAATTCGTAGATATTGGGAAGAACACCGGTGGCGAAGGCGGCTCTCTGGACCGAGACTGACGCTGAGGCGCGAAAGCGTGGGGAGCAAAC	Bacteria	Proteobacteria	Alphaproteobacteria	Rhodospirillales	DA111	Unknown	Not Core	0.000916667	Not Core	Not Core
OTU145	TACGGAGGGTGCAAGCGTTAATCGGAATTACTGGGCGTAAAGCGCACGCAGGTGGCTGAGTCAGTCGATTGTGAAAGCCCTGGGCTTAACCTGGGAATTGCAGTCGATACTACTCAGCTAGAGTATGGGAGAGGGTAGTGGAATTCCCGGTGTAGCGGTGAAATGCGTAGATATCGGGAGGAACATCAGTGGCGAAGGCGGCTACCTGGCCCAATACTGACACTCAGGTGCGACAGCGTGGGGAGCAAAC	Bacteria	Proteobacteria	Gammaproteobacteria	Xanthomonadales	Unknown	Unknown	Not Core	Not Core	0.000914789	Not Core
OTU279	TACGAAGGTCCCAAGCGTTATCCGGATTTATTGGGTTTAAAGGGTGCGTAGGCGGGCTATTAAGTCAGTGGTGAAAGCCCCAAGCTTAACTTGGGAACTGCCATTGATACTGATGGTCTTGAGTACATTTGAGGTGGGCGGAATGTGTCATGTAGCGGTGAAATGCTTAGATATGACACAGAACACCGATTGCGAAGGCAGCTCACTAAACTGTAACTGACGCTGAGGCACGAAAGCGTGGGGAGCAAAC	Bacteria	Bacteroidetes	Sphingobacteriia	Sphingobacteriales	AKYH767	Unknown	Not Core	0.000901754	Not Core	Not Core
OTU4143	TACAGAGGTCCCAAGCGTTGTTCGGATTCATTGGGCGTAAAGGGTGCGTAGGTGGCGTGGTAAGTCGGGTGTGAAATTTCGGAGCTTAACTTCGAAACTGCATTCGATACTGCCGTGCTTGAGGACTGGAGAGGAGACTGGAATTTACGGTGTAGCAGTGAAATGCGTAGAGATCGTAAGGAAGACCAGTGGCGAAGGCGGGTCTCTGGACAGTTCCTGACACTGAGGCACGAAGGCTAGGGGAGCAAAC	Bacteria	Verrucomicrobia	Spartobacteria	Chthoniobacterales	DA101_soil_group	Unknown	Not Core	0.000882456	Not Core	Not Core
OTU844	TACAGAGACTGCAAGCGTTATTCGGATTCACTGGGCGTAAAGGGTGCGCAGGCGGCCAAGTGTGTTAGGCGTGAAAGCCCGGGGCTTAACCCCGGAATTGCACCTAAAACTACATGGCTAGAGCATTGGAGAGGGTAGCGGAATTCACGGTGTAGCAGTGAAATGCGTAGATATCGTGAGGAACACCAGAGGCGAAGGCGGCTACCTGGACAATTGCTGACGCTCAGGCACGAAAGCGTGGGGAGCAAAA	Bacteria	Verrucomicrobia	Opitutae	Opitutales	Opitutaceae	Opitutus	Not Core	0.000859649	Not Core	Not Core
OTU532	TACGTAGGGTGCGAGCGTTAATCGGAATTACTGGGCGTAAAGGGTGCGCAGGCGGTCTCGTAAGCTGGGTGTGAAAGCCCCGGGCTTAACCTGGGAATGGCATTCAGGACTGCGAGGCTTTGAGTGTGGCAGAGGGAGGTGGAATTCCACGTGTAGCAGTGAAATGCGTAGAGATGTGGAGGAACACCGATGGCGAAGGCAGCCTCCTGGGCCAGCACTGACGCTCATGCACGAAAGCGTGGGGAGCAAA	Bacteria	Proteobacteria	Betaproteobacteria	Unknown	Unknown	Unknown	Not Core	0.000847368	Not Core	Not Core
OTU1596	TACGTAGGTGGCAAGCGTTACTCGGAATCACTAGGCGTAAAGCGCAGGTAGGAGGTTTGGTAAGTCTGTTGTGAAAGCTCCCGGCTTAACTGGGAGAGGTCAACGGAAACTACTAGGCTAGAGTGCGGTAGAGGTAGCTGGAATTCCCGGTGTAGCGGTGAAATGCGTAGATATCGGGAGGAATACCTATGGCGAAAGCAGGCTACTGGACCGTCACTGACTCTGATCTGCGAAAGCTAGGGGAGCAAAC	Bacteria	Elusimicrobia	Elusimicrobia	Lineage_IIa	Unknown	Unknown	Not Core	0.000814912	Not Core	Not Core
OTU348	TACGTAGGGTGCGAGCGTTAATCGGAATTACTGGGCGTAAAGCGTGCGCAGGCGGTTCGTTGTGTCGGTGGTGAAAGCCCCGGGCTTAACCTGGGAATGGCCATGGAAACTGGCGAACTGGAGTGTGGCAGAGGGGGGTGGAATTCCGCGTGTAGCAGTGAAATGCGTAGAGATGCGGAGGAACACCGATGGCGAAGGCAGCCCCCTGGGCTAGCACTGACGCTCAGGCACGAAAGCGTGGGGAGCAAAC	Bacteria	Proteobacteria	Betaproteobacteria	SC-I-84	Unknown	Unknown	Not Core	0.000807895	Not Core	Not Core
OTU910	TACGGAGGGTGCAAGCGTTATCCGGATTTACTGGGTTTAAAGGGTGTGTAGGCGGGCTTTTAAGTCAGTGGTGAAATCTCCGGGCTCAACCTGGAAACTGCCATTGATACTATTAGTCTTGAATTTTGTTGAGGTAGGCGGAATAAGTCATGTAGCGGTGAAATGCATAGATATGACTTAGAACACCAATTGCGAAGGCAGCTTGCTAAACAAATATTGACGCTGAGGCACGAAAGCGTGGGGATCAAAC	Bacteria	Bacteroidetes	Sphingobacteriia	Sphingobacteriales	Chitinophagaceae	Unknown	Not Core	0.000782456	Not Core	Not Core
OTU404	TACGTAGGGACCAAGCGTTGTCCGGAATCATTGGGCGTAAAGAGCGTGTAGGCGGCTTGTTAAGTCTTGCGTGAAATCTCGGGGCTCAACCCCGAGCGGTCGTGAGAAACTGGCAGGCTAGAGTGCGGGAGAGGAGAGTGGAATTCCTGGTGTAGCGGTGAAATGCGCAGATATCAGGAAGAACACCCGTGGCGAAGGCGGCTCTCTGGAACGCAACTGACGCTGAGACGCGAAAGCGTGGGGAGCAAAC	Bacteria	Actinobacteria	Thermoleophilia	Gaiellales	Unknown	Unknown	Not Core	0.000778947	Not Core	Not Core
OTU354	TACGTAGGCAGCAAGCGTTGTTCGGAATTACTGGGCGTAAAGAGTGTGTAGGCGGTGCTCTAAGTCTGTTGTGAAATCTCCCGGCTTAACCGGGAGGGTGCGGCGGAAACTGGAGTGCTTGAGGGTGGGAGAGGTAAGCGGAATTCCTGGTGTAGCGGTGAAATGCGTAGATATCAGGAGGAACACCTGTGGTGTAGACAGCTTACTGGACCACTTCTGACGCTGAGACACGAAAGCGTGGGTAGCAAAC	Bacteria	Acidobacteria	Acidobacteria	Subgroup_3	Unknown_Family	Bryobacter	Not Core	0.000751754	Not Core	Not Core
OTU547	TACAGAGGTCTCAAGCGTTGTTCGGATTCATTGGGCGTAAAGGGTGCGTAGGTGGCGCCATAAGTCAGGTGTGAAATCTCGGGGCTCAACCCCGAAACTGCACTTGATACTGTGGTGCTCGAGTACTGGAGAGGAGATTGGAATTTACGGTGTAGCAGTGAAATGCGTAGATATCGTAAGGAAGACCAGTGGCGAAGGCGAATCTCTGGACAGTTACTGACACTGAGGCACGAAGGCCAGGGGAGCAAAC	Bacteria	Verrucomicrobia	Spartobacteria	Chthoniobacterales	Chthoniobacteraceae	Chthoniobacter	Not Core	0.000723684	Not Core	Not Core
OTU307	TACATGGGGTGCAAACGTTGCTCGGAATTATTGGGCGTAAAGCGCGCGTAGGCGGTTACTCAAGTCGGATGTGAAAGCCCTCGGCTTAACTGAGGAAGTGCACCCGAAACTGAGTAGCTAGAGTACTAAAGAGGGTCGCGGAATTCCCGGTGTAGAGGTGAAATTCGTAGATATCGGGAGGAACACCGGTGGCGAAGGCGGCGACCTGGGTAGATACTGACGCTGAGGCGCGAAAGCGTGGGGAGCAAAC	Bacteria	Proteobacteria	Deltaproteobacteria	Myxococcales	Haliangiaceae	Haliangium	Not Core	0.000707895	Not Core	Not Core
OTU2361	TACAGAGACTGCAAGCGTTATTCGGATTCACTGGGCGTAAAGGGTGCGCAGGCGGCCAAGTGTGTGAGGCGTGAAAGCCTGGAGCTTAACTCCAGAATTGCACCTCAAACTACTTGGCTAGAGCATTGGAGAGGGTAGCAGAATTCACGGTGTAGCAGTGAAATGCGTAGATATCGTGAGGAATACCAGAGGCGAAGGCGGCTACCTGGACAATTGCTGACGCTCAGGCACGAAAGCGTGGGGAGCAAAA	Bacteria	Verrucomicrobia	Opitutae	Opitutales	Opitutaceae	Opitutus	Not Core	0.000704386	Not Core	Not Core
OTU1231	TACGTAGGTGGCAAGCGATACTCGGAATCACTAGGCGTAAAGCGCAGGTAGGCGGTTTGGTAAGTCTTTTGTGAAAGCTCCCGGCTTAACTGGGAGAGGTCAAGGGAAACTACCGGACTAGAGTGTGGTAGGGGATACTGGAATTCCTGGTGTAGCGGTGAAATGCGTAGATATCAGGAGGAATACCTATGGCGAAAGCAGGTATCTGGGCCATCACTGACGCTGAGCTGCGAAAGCTAGGGGAGCAAAC	Bacteria	Elusimicrobia	Elusimicrobia	Lineage_IIa	Unknown	Unknown	Not Core	0.000698246	Not Core	Not Core
OTU414	TACGTAGGGGCCTAGCGTTGTCCGGAATTATTGGGCGTAAAGAGCTCGTAGGCGGTTCGGCAAGTCGGATGTGAAATCTCCACGCTTAACGTGGAGGGGCCATTCGAAACTGCTGTGACTCGAGTCCGGTAGGGGAGTGTGGAATTCCCGGTGTAGCGGTGAAATGCGCAGATATCGGGAGGAACACCAGTAGCGAAGGCGGCACTCTGGGCCGGTACTGACGCTGAGGAGCGAAAGCGTGGGGAGCGAA	Bacteria	Actinobacteria	Acidimicrobiia	Acidimicrobiales	Unknown	Unknown	Not Core	0.000665789	Not Core	Not Core
OTU324	TACAGAGGTGGCAAGCGTTGTTCGGAATTACTGGGCGTAAAGGGCGCGTAGGCGGTTCGTTAAGTCCTGTGTGAAATCCCCCGGCTCAACTGGGGAACTGCACAGGAAACTAGCGGGCTTGAGTTCGGGAGAGGGAAGCGGAATTCCGGGTGTAGCGGTGAAATGCGTAGATATCCGGAGGAACACCGGTGGCGAAGGCGGCTTCCTGGACCGACACTGACGCTGAGGCGCGAAAGCTAGGGGAGCAAAC	Bacteria	Acidobacteria	Acidobacteria	Subgroup_17	Unknown	Unknown	Not Core	0.000644737	Not Core	Not Core
OTU520	GACGAACCGTGCAAACGTTATTCGGAATCACTGGGCATAAAGGGCGCGTAGGCGGCTCCAAAAGTCAGGGGTGAAATCCGGCAGCTTAACTGTCGCAGTGCCTTTGATACTGTGGAGCTAGAGGGAGGTAGGGGTCTGTGGAACTTCCGGTGGAGCGGTGAAATGCGTTGATATCGGAAGGAACGCCGGTGGCGAAAGCGACGGACTGGATCTCTTCTGACGCTGAGGCGCGAAAGCCAGGGGAGCAAAC	Bacteria	Planctomycetes	Planctomycetacia	Planctomycetales	Planctomycetaceae	Unknown	Not Core	0.000632456	Not Core	Not Core
OTU415	TACAGAGGTCTCGAGCGTTAGGCGGAATCACTGGGCTTAAAGCGTGTGTAGGTGGATCGTTAAGTACCTTGTGAAATCCCACGGCTTAACCGTGGAACTGCTTGGTATACTGGCGGTCTTGAGCCAGCTAGGGGCTACCGGAACAAATGGTGGAGCGGTGAAATGCGTAGATATCATTTGGAACGCCAATGGTGAAAACAGGTAGCTGGGGCTGTGCTGACACTGAGACACGAAAGCCAGGGGAGCAAAC	Bacteria	Planctomycetes	Phycisphaerae	WD2101_soil_group	Unknown	Unknown	Not Core	0.000607895	Not Core	Not Core
OTU389	TACGTAGGGTGCAAGCGTTGTCCGGAATTATTGGGCGTAAAGAGCTCGTAGGCGGTTTGTTGCGTCGGCTGTGAAATCCCGAGGCTCAACCTCGGGTCTGCAGTCGATACGAGCAAACTAGAGTGTTGCAGGGGAGACTGGAATTCCTGGTGTAGCGGTGAAATGCGCAGATATCAGGAGGAACACCGGTGGCGAAGGCGGGTCTCTGGGCAACAACTGACGCTGAGGAGCGAAAGCGTGGGGAGCGAAC	Bacteria	Actinobacteria	Actinobacteria	Frankiales	Geodermatophilaceae	Blastococcus	Not Core	0.000595614	Not Core	Not Core
OTU809	GACGAACTGTCCTAACGTTGTTCGGAATCACTGGGCTTAAAGGGCGCGTAGGCGGTCCGACAAGTCAGGGGTGAAATCCTGCAGCTTAACTGCAGAAGTGCCTTTGATACTGTCGGTCTTGAGGGAGATAGGGGTGTGCGGAACTCACAGTGGAGCGGTGAAATGCGTTGATATTGTGAGGAACGCCGGAGGCGAAAGCGGCGCACTGGATCTCTTCTGACGCTGAGGCGCGAAAGCTAGGGGAGCAAAC	Bacteria	Planctomycetes	Planctomycetacia	Planctomycetales	Planctomycetaceae	Unknown	Not Core	0.000557895	Not Core	Not Core
OTU512	AACGTAGGAGACAAACGTTATCCGGAGTTACTGGGCGTAAAGGGCGTGTAGGTGGTAGTGTAAGTCTGGCGTGAAATTTTTCGGCTTAACCGGGAAAGGTCGTCGGATACTGCACAACTAGAGGACGGTAGAGGCGTGTGGAATTCCGGGTGTAGTGGTGAAATGCGTAGAGATCCGGAGGAACACCAGTGGCGAAGGCGACACGCTGGGCCGTACCTGACACTGATGCGCGACAGCATGGGGAGCAAAC	Bacteria	Chloroflexi	Anaerolineae	Anaerolineales	Anaerolineaceae	Unknown	Not Core	0.000549123	Not Core	Not Core
OTU904	TACGGGGGGGGCTAGCGTTGTTCGGAATTACTGGGCGTAAAGGGCGCGTAGGCGGTCTGCTAAGTTGGATGTGAAAACTCTGGGCTTAACCCAGAGCCTGCATTCAATACTGACAGGCTAGAGTTCTGGAGGGGATAGCGGAATTCCTGGTGTAGCGGTGAAATGCGTAGATATCAGGAGGAACACCGGTGGCGAAGGCGGCTATCTGGACAGAGTCTGACGCTGAGGCGCGAAAGCTAGGGGAGCAAAC	Bacteria	Acidobacteria	Acidobacteria	Subgroup_5	Unknown	Unknown	Not Core	0.000547368	Not Core	Not Core
OTU716	GACGTAGGGCGCGAGCGTTGTCCGGATTTATTGGGCGTAAAGAGCTCGTAGGCGGCTTGTTGCGTCGGCTGTGAAAACCCGTGGCTTAACTGCGGGCTTGCAGCCGATACGGGCGGGCTAGAGTTCGGTAGGGGAGACTGGAATTCCTGGTGTAGCGGTGAAATGCGCAGATATCAGGAGGAACACCGGTGGCGAAGGCGGGTCTCTGGGCCGATACTGACGCTGAGGAGCGAAAGCGTGGGGAGCGAAC	Bacteria	Actinobacteria	Actinobacteria	Micromonosporales	Micromonosporaceae	Unknown	Not Core	0.000533333	Not Core	Not Core
OTU773	TACGTAGGGTGCAAGCGTTGCCCGGATTTATTGGGCGTAAAGGGCGCGTAGGCGGCTCGGCACGTCCGTTGTGAAATCGCCCGGCTCAACTGGGCGGGGTCAGCGGATACGGCCGAGCTTGAGCAAGCTAGGGGGCAATGGAATTCCCGGTGTAGTGGTGGAATGCGTAGATATCGGGAGGAACACCAGTGGCGAAGGCGGTTGCCTGGGGCTTTGCTGACGCTGATGCGCGAAAGCGTGGGGAGCGATC	Bacteria	Chloroflexi	TK10	Unknown	Unknown	Unknown	Not Core	0.000528947	Not Core	Not Core
OTU1105	TACGAAGGGGGCTAGCGTTGCTCGGAATCACTGGGCGTAAAGCGCACGTAGGCGGGTCCTTAAGTCAGGGGTGAAATCCTGGAGCTCAACTCCAGAACTGCCTTTGATACTGAGGATCTCGAGTTCGGGAGAGGTGAGTGGAACTGCGAGTGTAGAGGTGAAATTCGTAGATATTCGCAAGAACACCAGTGGCGAAGGCGGCTCACTGGCCCGATACTGACGCTGAGGTGCGAAAGCGTGGGGAGCAAAC	Bacteria	Proteobacteria	Alphaproteobacteria	Rhizobiales	Xanthobacteraceae	Unknown	Not Core	0.00052807	Not Core	Not Core
OTU1654	TACGGAGGGTGCAAGCGTTGCTCGGAATTATTGGGCGTAAAGGGTAGGTAGGTGGTCTCATTTGTCTGGGGTGAAAGCCTTGAGCTTAACTCAAGAAGTGCCCCAGAAACGGTGAGACTGGAGTCCTGGAGAGGGTCGTGGAATTCCCGGTGTAGCGGTGAAATGCGTAGAGATCGGGAGGAACACCAGAGGCGAAAGCGGCGACCTGGACAGGCACTGACACTCAACTACGAAAGCGTGGGGAGCAAAC	Bacteria	Proteobacteria	Deltaproteobacteria	Oligoflexales	Unknown	Unknown	Not Core	0.000513158	Not Core	Not Core
OTU456	TACGTAGGGGGCAAGCGTTGTCCGGATTTATTGGGCGTAAAGAGCTCGTAGGCGGTTTGGTAAGTCTGGTGTGAAATCTCCACGCTCAACGTGGAGGGGCCACCCGATACTGCCATGACTGGAGTCCGGTAGAGGAGTGTGGAATTCCCGGTGTAGCGGTGAAATGCGCAGATATCGGGAGGAACACCCGTAGCGAAGGCGGCACTCTGGGCCGGTACTGACGCTGAGGAGCGAAAGCGTGGGGAGCAAA	Bacteria	Actinobacteria	Acidimicrobiia	Acidimicrobiales	Unknown	Unknown	Not Core	0.000482456	Not Core	Not Core
OTU1018	TACGAGAGGCCCAAACGTTATTCGGATTTACTGGGCTTAAAGAGTTCGTAGGCGGCGCAGAAAGTAGGGTGTGAAAGCCCTCGGCTCAACCGAGGAATTGCGCCCTAAACTACTGTGCTCGAGGGACCTAGAGGTGAGCAGAACTGATGGTGGAGCGGTGAAATGCGTTGATATCATCAGGAATACCGGAGGCGAAGGCGGCTCACTGGGGGTCTTCTGACGCTGAGGAACGAAAGCCAGGGGAGCGAAC	Bacteria	Planctomycetes	Planctomycetacia	Planctomycetales	Planctomycetaceae	Pirellula	Not Core	0.000472807	Not Core	Not Core
OTU725	TACAGAGGTCCCAAGCGTTGTTCGGATTCACTGGGCGTAAAGGGTGCGTAGGCGGTCGGGTAAGTCTGATGTGAAATCTCAGAGCTCAACTCTGAAACTGCATTGGATACTATTCGGCTTGAGGTCTGGAGGGGGGACTGGAATTCTCGGTGTAGCAGTGAAATGCGTAGATATCGAGAGGAACACCAGTGGCGAAGGCGAGTCCCTGGACAGGTCCTGACGCTGAGGCACGAAAGCTAGGGGAGCAAAC	Bacteria	Unknown	Unknown	Unknown	Unknown	Unknown	Not Core	0.000465789	Not Core	Not Core
OTU1954	TACAGAGGTGGCAAGCGTTGCTCGGTATCACTGGGCTTAAAGGGCGCGTAGGCGGTGCGGTGCGGTTTCGGTGAAATCCCTCGGCCCAACCGAGGAACAGCCGGGGCTACGGCCGCGCTAGACGGCATCAGGGGACAGTGGAACTCCCGGTGGAGCGGTGAAATGCGTAGATATCGGGAGGAACGCCGGTGGCGAAAGCGACTGTCTGGGGTGCCTGTGACGCTGAGGCGCGAAAGCCAGGGGATCAAAC	Bacteria	Planctomycetes	Pla4_lineage	Unknown	Unknown	Unknown	Not Core	0.000429825	Not Core	Not Core
OTU1610	GACGAACCGTGCGAACGTTGTTCGGAATCACTGGGCTTAAAGGGCGCGTAGGCGGGCTGACAAGTCTGGGGTGAAATGCCGCGGCTCAACCGTGGAACTGCCTTAGATACTGTCGGCCTCGAGGAAGGTAGGGGCATGCGGAACTGTAGGTGGAGCGGTGAAATGCGTTGATATCTACAGGAACTCCGGTGGCGAAAGCGGCGTGCTGGACCTTTTCTGACGCTGAGGCGCGAAAGCTAGGGGAGCAAAC	Bacteria	Planctomycetes	Planctomycetacia	Planctomycetales	Planctomycetaceae	Gemmata	Not Core	0.000421053	Not Core	Not Core
OTU1100	TACGTAGGTGGCAAGCGTTGTCCGGATTTACTGGGCGTAAAGAGCGCGCAGGCGGTCGTTCAAGTCGAGTGTGAAAGCCCCCGGCTCAACTGGGGAGGGTCACTCGATACTGATCGACTCGAAGGCAGAAGAGGGAAGCGGAATTCCCGGTGTAGTGGTGAAATGCGTAGATATCGGGAGGAACACCAGTGGCGAAGGCGGCTTTCTGGTCTGCTCTTGACGCTGAGGCGCGAAAGCTAGGGTAGCAAAC	Bacteria	Chloroflexi	KD4-96	Unknown	Unknown	Unknown	Not Core	0.000379825	Not Core	Not Core

## Sheet: MLE_Lux_core_Fungi
OTU	sequences	Domain	Phylum	Class	Order	Family	Genus	Species	MLE_Proportion_in_roots	MLE_Proportion_in_soils	Lux_Proportion_in_roots	Lux_Proportion_in_soils
OTU3	TGCGTTCTTCATCGATGCCAGAACCAAGAGATCCATTGTTGAAAGTTGTACGATTTCGCGTATTTCAGGTCTTCAATGCTCATACAAGGTTATGTCAATGTCCCTGGCGGCAGGCAGTCTGCCGCCAGGAAGCAACAAACGGTGCAGTAGGCAAGGTAAGGAGCGGGGCTGGGCGGATGAGCGCACGCAGCCTCGTTTCTTGTAATGATCCTTCCGCAGGTTCACCTACGGAAACCTTGTTACGACTTTTACTTCCTCTAAATGACCAAGAACCCCAGCCCC	Fungi	Ascomycota	Dothideomycetes	Pleosporales	Unknown	Unknown	Unknown	0.0754207	Not Core	0.198383	0.00372865
OTU28	GTTCTTCATCGATGCGAGAGCCAAGAGATCCGTTGTTGAAAGTTGTTTCAAATTCGACATCGGGGCTGCCCCGATTCGCACATTCAAATAGACATCAGAGTTGGTTACAGAAACGAGAGGGCGCTTCGCAACGCGTCGCACCCTCCCAAAGGTTCACAGGGGTTTGGGTTTGGAAGAGGGCGCCAGGCAGGCCGCAGCACGGCGTCGCCACCGGTGCGGGCCCGACCGAGCGCCCCCGTTGCAAATTCAATAATGATCCTTCCGCAGGTTCACCTACGGAAACCTTGTTACGACTTTTACTTCCTCTAAATGACCAAGAACCCCAGTCCCC	Fungi	Basidiomycota	Agaricomycetes	Unknown	Unknown	Unknown	Unknown	Not Core	Not Core	0.0578603	Not Core
OTU94	TGCGTTCTTCATCGATGCGAGAGCCAAGAGATCCGTTGCTGAAAGTTGTTTTAAAATTATCGGTCAATAAAGACCAACTAGTACATTCAAAGACTTTAAAGAGTTGATATAACATAGATCGTGAAGAGTCGAAGTCTAGCCAAAAAAGCAAGACCTCTGAACCGTTCAAAATGAACGAGAAACCACAAAGGATTTCCAACACGATCTACAATAGGTGCACAGGTGGAGAAGTAGAAAAAGCGATAAGGCGAGCACATACTCCGAAGAGCCAGCATCAACCCTACCATTTCTTCAGTAATGATCCTTCCGCAGGTTCACCTACGGAAACCTTGTTACGACTTTTACTTCCTCTAAATGACCAAGAACCCCAGCCCC	Fungi	Basidiomycota	Agaricomycetes	Agaricales	Tricholomataceae	Delicatula	Delicatula integrella	Not Core	Not Core	0.0489582	0.00419054
OTU52	GCGTTCTTCATCGATGCCAGAACCAAGAGATCCGTTGTTGAAAGTTTTAACTATTATATAGTACTCAGACATCACTAAAATTCAGAGTTTGGTCCTCTGGCAGGCACACGCAGGCGGAGCCCGCGGTGGAGGCCACGGCCTGCCAAAGCAACAAGAGTAGAGAGACACGGGTGGGGTCTACCGGTTGCCCGGTATCCTTTTTTAATGATCCTTCCGCAGGTTCACCTACGGAAACCTTGTTACGACTTTTACTTCCTCTAAATGACCAAGAACCCCAGCCCC	Fungi	Ascomycota	Leotiomycetes	Helotiales	Vibrisseaceae	Phialocephala	Phialocephala bamuru	0.013727	Not Core	0.0516319	0.00115931
OTU1	GTTCTTCATCGATGCCAGAACCAAGAGATCCGTTGTTGAAAGTTTTGATTTATTTATGGTTTTACTCAGAAGTTACATATAGAAACAGAGTTTAGGGGTCCTCTGGCGGGCCGTCCCGTTTTACCGGGAGCGGGCTGATCCGCCGAGGCAACAAGTGGTATGTTCACAGGGGTTTGGGAGTTGTAAACTCGGTAATGATCCCTCCGCTGGTTCACCAACGGAGACCTTGTTACGACTTTTACTTCCTCTAAATGACCAAGAACCCCAGCCCC	Fungi	Ascomycota	Sordariomycetes	Hypocreales	Nectriaceae	Unknown	Unknown	0.0242775	0.0736839	0.00740142	0.0385963
OTU53	CGTTCTTCATCGATGCCAGAACCAAGAGATCCATTGTTGAAAGTTGTACGATTTAGGTCATTTCAGAGCTTCAATGCTTATACAGTGTTGTACCAATGTCCCTGGCGGCGGGCAGTCCGCCGCCAGGAAGCAACAAACGGTGCAATAGGCAAGGTAAGGAGCGGGGCCGGACGAGTAAACGCACGCGGCCTCGTTTCTTGTAATGATCCTTCCGCAGGTTCACCTACGGAAACCTTGTTACGACTTTTACTTCCTCTAAATGACCAAGAACCCCAGTCACCCC	Fungi	Ascomycota	Dothideomycetes	Pleosporales	Unknown	Unknown	Unknown	Not Core	Not Core	0.0454865	Not Core
OTU8	TTCTTCATCGATGCGAGAGCCAAGAGATCCGTTGTTGAAAGTTGTATTTTGAATTGTTTATTCATAATATTTTTCAGACAAAGAGTTAAAAAATAAAGGTTGATGTTTGGTCGATCTCCATGAAGAAGATCGACTGACATTGCACACAAGGTGGATATGGATTTAAAAAGTGCCATAAAACACTTATTATGAATGATCCTTCCGCAGGTTCACCTACGGAAACCTTGTTACGACTTTTACTTCCTCTAAATGACCAAGAACCCCAGTCCCC	Fungi	Mortierellomycota	Mortierellomycetes	Mortierellales	Mortierellaceae	Mortierella	Mortierella elongata	0.000971171	0.0307518	0.000850355	0.0435848
OTU6	CTGCGTTCTTCATCGATGCGAGAACCAAGAGATCCATTGTTGAAAGTTGTTTTACAATTGGTTAATCAAAGGCATTCAAATATAACATGGTGTGTGTAAAAAATGCATAGGCAAACATGCCTACAGAAAGTGCACAGGTGGATATTGGGTTTTTTAAGAGTGCACATACCTGTAAAGGCCAGCACATCTTTAAAAATCAATAATGATCCTTCCGCAGGTTCACCTACGGAAACCTTGTTACGACTTTTACTTCCTCTAAATGACCAAGAACCCCAGCCCC	Fungi	Basidiomycota	Agaricomycetes	Agaricales	Clavariaceae	Clavaria	Unknown	Not Core	Not Core	Not Core	0.0418175
OTU267	TGCGTTCTTCATCGATGCGAGAGCCAAGAGATCCGTTGTTGAAAGTTGTATTTTGAATTGTTTATTCATAATATTTTTCAGACAAAGAGTTAAAAGATAAAGGTTGATGTTTGGTCGATCTCCATGAAGAAGATCGACCGACATTGCACACAAGGTGGATATGGATTTAAAAAGTGCCATAAAACACTTATTATGAATGATCCTTCCGCAGGTTCACCTACGGAAACCTTGTTACGACTTTTACTTCCTCTAAATGACCAAGAAGAGAGTGG	Fungi	Mortierellomycota	Mortierellomycetes	Mortierellales	Mortierellaceae	Mortierella	Unknown	0.000407207	0.0177545	0.000558865	0.0392811
OTU37	CTGCGTTCTTCATCGATGCCAGAACCAAGAGATCCGTTGTTGAAAGTTTTGACTCGTTTATAGTCTGCTCGGAGATGCCAACGTTACAGAGACAGAGTTTAGGGGCCGCCGGCGGGCTGGAGCGCCCCGGAGCGCCCGAAGACGCGCCCGGAGCACCCGCCGAGGCAACGGGTTGTAGGTAAGTTCACAGTGGTTTACGGGAGTCTTGCGAGTCCTGTAATGATCCCTCCGCTGGTTCACCAACGGAGACCTTGTTACGACTTTTACTTCCTCTAAATGACCAAGAACCCCAGTCCCC	Fungi	Ascomycota	Sordariomycetes	Chaetosphaeriales	Chaetosphaeriaceae	Codinaea	Codinaea acaciae	0.0158045	Not Core	0.0372454	0.000498567
OTU142	GCGTTCTTCATCGATGCCAGAACCAAGAGATCCGTTGTTGAAAGTTTTGATTTATTTATGGTTTTACTCAGAAGTTACATATAGAAACAGAGTTTTAGGGGTCCTCTGGCGGGCCGTCCCGTTTTACCGGGAGCGGGCTGATCCGCCGAGGCAACAAGTGGTATGTTCACAGGGGTTTGGGAGTTGTAAACTCGGTAATGATCCCTCCGCTGGTTCACCAACGGAGACCTTGTTACGACTTTTACTTCCTCTAAATGACCAAGAATTAAACAAA	Fungi	Ascomycota	Sordariomycetes	Hypocreales	Nectriaceae	Unknown	Unknown	0.0135351	0.0399062	0.00467021	0.0328788
OTU12	CGTTCTTCATCGATGCCAGAACCAAGAGATCCGTTGTTGAAAGTTGTAACTATTAAGTTTTTTCAGACGCTGATTGCAACTGCAAATGGTTTAAATTGTCCAATCGGCGGGCGGACCCGCCGAGGAAACGAAGGTACTCAAAAGACATGGGTAAGAGATAGCAGGCAAAGCCTACAACTCTAGGTAATGATCCTTCCGCAGGTTCACCTACGGAAACCTTGTTACGACTTTTACTTCCTCTAAATGACCAAGAACCCCAGCCCC	Fungi	Unknown	Unknown	Unknown	Unknown	Unknown	Unknown	Not Core	0.0113107	Not Core	0.0259547
OTU15	TGCGTTCTTCATCGATGCGAGAGCCAAGAGATCCTTTGTTGAAAGTTTTGATTCTTTGCTTTGCATTCAGACACAAAAGGCAGAATTACGGCATAAAAGCGGCGCCGGAGCGCCGAAGCACATTTTTCATGTCCACCGGTTTGAGGGGTTTTTGAAGGTACCAAGACCATTCGTTAATGATCCCTCCGCAGGTTCACCTACGGAGACCTTGTTACGACTTTTACTTCCTCTAAATGACCAAGAACCCCAGCCCC	Fungi	Ascomycota	Archaeorhizomycetes	Archaeorhizomycetales	Archaeorhizomycetaceae	Archaeorhizomyces	Archaeorhizomyces sp	Not Core	Not Core	0.0007	0.0251659
OTU57	CTTCATCGATGCCAGAACCAAGAGATCCGTTGTTGAAAGTTTTAACTATTTAATAGTACTCAGACGACACTAACATTCAGAGTTTAGGGGTCCTCTGGCGGGCACGCTAGACGCGAATCTAGGCGCACGAGGCGCGGCCCGCCAAAGCAACATTCTATAATGATACACAAGGGTGGGAGATCTACCCTGAAGGGCATGAACTCTGTAATGATCCTTCCGCAGGTTCACCTACGGAAACCTTGTTACGACTTTTACTTCCTCTAAATGACCAAGAACCCCAGTCACCCC	Fungi	Ascomycota	Leotiomycetes	Helotiales	Hyaloscyphaceae	Unknown	Unknown	Not Core	Not Core	0.0229553	Not Core
OTU371	GCGTTCTTCATCGATGCCAGAACCAAGAGATCCGTTGTTGAAAGTTTTAACTATTATATAGTACTCAGACATCACTAAAATTCAGAGTTTGGTCCTCTGGCAGGCACACGCAAGGCAGAGCCCGCGGTGGAGGCCACGGCCTGCCAAAGCAACAAGAGTAGAGAGACACGGGTGGGGTCTACCGGTTGCCCGGTATCCTTTTTTTAATGATCCTTCCGCAGGTTCACCTACGGAAACCTTGTTACGACTTTTACTTCCTCTAAATGACCAAGAAAATGAACTG	Fungi	Ascomycota	Leotiomycetes	Helotiales	Unknown	Unknown	Unknown	0.00747568	Not Core	0.0203411	Not Core
OTU20	CGTTCTTCATCGATGCCAGAACCAAGAGATCCGTTGTTGAAAGTTTTAATTTATTTGCTTGTTTACTCAGAAGATACTAAAGAAATACAAGAGTTTGGGGTCTCCGGCGGGCGCCTGATCCGGGCCCGAGGGCGCCGGGGCGGATCCGCCGAAGCAACGATAGGTATGTTCACAGGGGTTTGGGAGTTGTAAACTCGGTAATGATCCCTCCGCTGGTTCACCAACGGAGACCTTGTTACGACTTTTACTTCCTCTAAATGACCAAGAACCCCAGTCACCCC	Fungi	Unknown	Unknown	Unknown	Unknown	Unknown	Unknown	0.000379279	0.0143473	Not Core	0.0175894
OTU78	GCGTTCTTCATCGATGCGAGAACCGAGAGATCCATTGTTGAAAGTTGTGATTATATTTTTTAGCTTGTGTGCACAAGCCAAACATTTAAAATAACTAATTTTTCGGGGTGTAACAAAGGAGCATAGACAGGAAAATGAAGGGACTCCAAATTCCCGTCTACAAAGAGTGCACAGGGACAAAATTCAAAAGGAGGGAGTAAAGGAGTGCACAATGCGAAAAGAGAGCATCTTTTGCCAGCACATCCCTTTCCCGTGAATCAATAATGATCCTTCCGCAGGTTCACCTACGGAAACCTTGTTACGACTTTTACTTCCTCTAAATGACCAAGAACCCCAGTCCCC	Fungi	Basidiomycota	Agaricomycetes	Agaricales	Clavariaceae	Unknown	Unknown	Not Core	Not Core	Not Core	0.0169802
OTU151	GTTCTTCATCGATGCCAGAACCAAGAGATCCACAATTGAAAATTTTGATATTTTTTTTTGTTTTCTCAGACAGTATAATATAGAGCAGTGGATACCCCTTCGGCAGGTGCTTAGGCTAGGCCATAGGCTCGGTCCCTCCCTGGAACCGCCTGCCGGAGAAGCAAAAATAGGTAGATAAACAATGGTTGGAGAGTTTGCACTCAGTAATGATCCCTCCGCTGGTTCACCAACGGAGACCTTGTTACGACTTTTACTTCCTCTAAATGACCAAGAACCCCAGCCCC	Fungi	Ascomycota	Sordariomycetes	Sordariales	Unknown	Unknown	Unknown	0.00987928	Not Core	0.016673	Not Core
OTU108	TGCGTTCTTCATCGATGCCAGAACCAAGAGATCCGTTGTTGAAAGTTTTGCTTTAATTTAATCATAGACTTAGACATATGACACGATTCATTCAGAGTTTAAGTGGTTGGCCATCGGCGGACGCTGGCCAGAGGACGCCTTGCAGCGGTCCTCCGGCGGCCGTGAGGCGGGTCCGCCGAAGCAACAGAGGTTCAATAAACATAGGGTTGGGAGGTCGGGCCTAGAAGACCCTAACTCGTTAATGATCCTTCCGCAGGTTCACCTACGGAAACCTTGTTACGACTTTTACTTCCTCTAAATGACCAAGAACCCCAGCCCC	Fungi	Ascomycota	Eurotiomycetes	Chaetothyriales	Herpotrichiellaceae	Cladophialophora	Cladophialophora chaetospira	0.0173523	0.00342321	0.0145631	0.00206103
OTU50	GCGTTCTTCATCGATGCCAGAACCAAGAGATCCGTTGTTGAAAGTTTTAACTATTATATAGTACTCAGACGACACTATAATTCAGAGTTTGGGGGTCCTTTGGCGGGCACTCACCAGCCGTAGCCGGTAGCCGAAGCGGCCCGCCAAAGCAACAAAGGTATAATATTCAAGGGTGGGAGATCTACCCGTAAGGGCATGAACTCTGTAATGATCCTTCCGCAGGTTCACCTACGGAAACCTTGTTACGACTTTTACTTCCTCTAAATGACCAAGAACCCCAGTCACCCC	Fungi	Ascomycota	Leotiomycetes	Helotiales	Unknown	Unknown	Unknown	0.00381351	0.00492768	0.00977943	0.00585645
OTU5	TGCGTTCTTCATCGATGCCAGAGCCAAGAGATCCGTTGTTGAAAGTTTTAATTTATTTGCTTGTTTACTCAGAAAAACATTATAAAAACAGAGTTAGGGGTCCTCTGGCGGGGGCGGCCCGTTGTTACAGGGCCGTCTGTTCCCGCCGAAGCAACGTTTTAGGTATGTTCACAGGGTTGATGAGTTGTATAACTCGGTAATGATCCCTCCGCTGGTTCACCAACGGAGACCTTGTTACGACTTTTACTTCCTCTAAATGACCAAGAACCCCAGCCCC	Fungi	Unknown	Unknown	Unknown	Unknown	Unknown	Unknown	0.0014009	0.0161018	0.001	0.0125808
OTU17	GCGTTCTTCATCGATGCCAGAACCAAGAGATCCGTTGTTGAAAGTTTTGATTCATTTTTTTAACCACTCAGAAGATACTTATTAAAAAATTCAGAAGGTTTGGGTCCCCGGCGGGCGCGAAGTCCCGCCGAAGCAACAATTAAAGGTATAATTCACAGGGGTTGGGAGTTGGATAACTCGGTAATGATCCCTCCGCTGGTTCACCAACGGAGACCTTGTTACGACTTTTACTTCCTCTAAATGACCAAGAACCCCAGTCCCC	Fungi	Ascomycota	Sordariomycetes	Hypocreales	Clavicipitaceae	Metarhizium	Unknown	Not Core	0.0101509	Not Core	0.0126625
OTU24	GTTCTTCATCGATGCGAGAGCCAAGAGATCCGTTGTTGAAAGTTGTATTTTGAATTAGTTTATTCATAATAGTTTTCAGACAAAAGTTCAATTAGAATAAGTTGATGTTTGGTCGATCCTTTTTTCTTGACGAAAAAGAAAACCGACTGACATTGCACACAAGGTGGATATGGATTTAAAAAGTGCCATAAAACACTTATTATGAATGATCCTTCCGCAGGTTCACCTACGGAAACCTTGTTACGACTTTTACTTCCTCTAAATGACCAAGAACCCCAGTCACCCC	Fungi	Mortierellomycota	Mortierellomycetes	Mortierellales	Mortierellaceae	Mortierella	Mortierella exigua	Not Core	Not Core	Not Core	0.0124456
OTU83	CTGCGTTCTTCATCGATGCGAGAGCCAAGAGATCCGTTGTCAAAAGTTGTTTTCATTTCATTTTCAGAAATAATCAGACTAATAATTAAAGTTGGGTTTATAAACTGCCGGGCAATTTTAAACTGCAATAATAATAAATACTACTGCAGAAATCAATCACCCGAAAAACAGAAACAGTGCACATTGGGTTGTTGATATTTCTAGGCGAATCACAATACCGTAAAGTAGTAGACTACAAACCTAGAAATATATCATTTTGTAATGATCCAACCGCAGGTTCACCTACGGTTACCTTGTTACGACTTTTACTTCCTCTAAATGACCAAGAACCCCAGCCCC	Fungi	Chytridiomycota	Rhizophydiomycetes	Rhizophydiales	Incertae_sedis	Operculomyces	Operculomyces laminatus	Not Core	Not Core	Not Core	0.0107097
OTU54	TGCGTTCTTCATCGATGCCAGAACCAAGAGATCCATTGTTGAAAGTTGTACGATTTCGCGTTTTCTCAGAGCTTCAATGCTTCTATACAGGGTTGTATCAACGTCCCTGGCGGCGGGCAGTCCGCCGCCAGGAAGCAACAAACGGTGCAGTAGGCAAGGTAAGGAGCGGGGCCGGGCGGGCGAGCGCACGCACGCGGCCTCGTTTCTTGTAATGATCCTTCCGCAGGTTCACCTACGGAAACCTTGTTACGACTTTTACTTCCTCTAAATGACCAAGAACCCCAGCCCC	Fungi	Ascomycota	Dothideomycetes	Pleosporales	Unknown	Unknown	Unknown	0.00615135	Not Core	0.0105667	Not Core
OTU359	CGTTCTTCATCGATGCCAGAACCAAGAGATCCGTTGTTGAAAGTTGTAACTATTAAGTTTTTTCAGACGCTGATTGCAACTGCAAATGGTTTAAATTGTCCAATCGGCGGGCGGACCCGCCGAGGAAACGAAGGTACTCAAAAGACATGGGTAAGAGATAGCAGGCAAAGCCTACAACTCTAGGTAATGATCCTTCCGCAGGTTCACCTACGGAAACCTTGTTACGACTTTTACTTCCTCTAAATGACCAAGAATATAACATA	Fungi	Unknown	Unknown	Unknown	Unknown	Unknown	Unknown	Not Core	0.00463571	Not Core	0.0104834
OTU277	CGTTCTTCATCGATGCCAGAACCAAGAGATCCGTTGTTGAAAGTTTTGTTTTTATTTAACAATAATACTTAGATTCAAGACACGTTTAGTTAAAGATTTTTCAAGTTTGGGGGCTATCGACGAGCACGGGCCAAGGGGTACGAAGACCCCCCGGCGGTCCGTGAGGACGGGCTCGCCGAAGCAACGATGGTCAAGTAGACAAAGGGTTGGGAGATTCGGGCCGGTGAGACCCTAACTCGGTAATGATCCCTCCGCAGGTTCACCTACGGAGACCTTGTTACGACTTTTACTTCCTCTAAATGACCAAGAACCCCAGTCACCCT	Fungi	Ascomycota	Eurotiomycetes	Chaetothyriales	Herpotrichiellaceae	Exophiala	Unknown	0.00393063	Not Core	0.00921702	0.00118367
OTU520	TGCGTTCTTCATCGATGCCAGAACCAAGAGATCCGTTGTTGAAAGTTTTAATTTATTTGCTTGTTTACTCAGAAGATACTAAAGAAATACAAGAGTTTTGGGTCTCCGGCGGGCGCCTGATCCGGGCCCGAGGGCGCCGGGGCGGATCCGCCGAAGCAACGATAGGTATGTTCACAGGGGTTTGGGAGTTGTAAACTCGGTAATGATCCCTCCGCTGGTTCACCAACGGAGACCTTGTTACGACTTTTACTTCCTCTAAATGACCAAGAATATAATCAT	Fungi	Unknown	Unknown	Unknown	Unknown	Unknown	Unknown	Not Core	0.00899286	Not Core	0.0103476
OTU59	GTTCTTCATCGATGCCAGAACCAAGAGATCCGTTGTTGAAAGTTTTAACTATTATATAGTACTCAGACGACACTAATAATCAGGTTTGTAGAATCCTCTGGCGGGCGCTCCCCCGCCGAAGCCGGGGCGCGGCCAGGCCGCGAGGCCCGCCAAAGCAACACTCATAAATAATCAAGGGTGGCGATCCTACCCCGAAGGGCAGGGAACACTGTAATGATCCTTCCGCAGGTTCACCTACGGAAACCTTGTTACGACTTTTACTTCCTCTAAATGACCAAGAACCCCAGCCCC	Fungi	Ascomycota	Leotiomycetes	Helotiales	Helotiaceae	Unknown	Unknown	0.000431532	Not Core	Not Core	0.00975415
OTU79	TGCGTTCTTCATCGATGCGAGAACCAAGAGATCCATTGTTGAAAGTTGTTATATTTATAAGTTTGTTCGATTACAATTCATCGGGGTGTGTATGAAATGAAACGATAGACAACGAGTTTGAGGGAAAACAGGATTTTCCCTCTCTCTCGAGGCCTACCAAATTGTGCACAGGTGAATAGAGTGATTTTGAGAGAGTGCACGATGCTCTTCCAACAAAAAGAGCCAGCACATCCTCTTGAATCAATAATGATCCTTCCGCAGGTTCACCTACGGAAACCTTGTTACGACTTTTACTTCCTCTAAATGACCAAGAACCCCAGCCCC	Fungi	Basidiomycota	Agaricomycetes	Agaricales	Clavariaceae	Unknown	Unknown	Not Core	Not Core	Not Core	0.0095596
OTU48	TGCGTTCTTCATCGATGCCAGAACCAAGAGATCCGTTGTTGAAAGTTTTAATATTTGTTTTTACTGAAGATACTGCTACTACAAAAGGTTTTTGTTGGTCCTCATGGCAGGCAAGCCCACCGAGGAAACGAACGGTACTCGTAAACAAAGGGTGCCATTTGGCGCGTTTTAAGGCCGCCGCCGTGCAAGCATTTCTGCAAGCACCATTAATGATCCTTCCGCAGGTTCACCTACGGAAACCTTGTTACGACTTTTACTTCCTCTAAATGACCAAGAACCCCAGCCCC	Fungi	Ascomycota	Unknown	Unknown	Unknown	Unknown	Unknown	0.00125586	0.0125759	0.00069078	0.00884212
OTU186	CTTCATCGATGCCAGAACCAAGAGATCCGTTGTTGAAAGTTTTGTTTTTATTTAACAATAATACTTAGATTCAAGACACGTTTAGTTAAGATTTTTTAAATTTGGGGGCTATCGACGAGCGCGGGCCAAGGGGTACAAAGACCCCCCGGCGGTCCGTGAGGACGGGCTCGCCGAAGCAACGATGGTCAAGTAGACAAAGGGTTGGGAGATCGGGCCGGTGAGACCCTAACTCGGTAATGATCCCTCCGCAGGTTCACCTACGGAGACCTTGTTACGACTTTTACTTCCTCTAAATGACCAAGAACCCCAGTCACCCC	Fungi	Ascomycota	Eurotiomycetes	Chaetothyriales	Herpotrichiellaceae	Exophiala	Exophiala bonariae	0.0161622	0.00284286	0.00766241	0.00165072
OTU72	GTTCTTCATCGATGCCAGAACCAAGAGATCCGTTGTTGAAAGTTTTGATTTATTTGTTTGTTTTACTCAGAAGTTCCACTAAAAACAGAGTTTAGGGGTCCTCGGGCGGGCCGTCCCTTTTTACGGGGCGCGGGCTGATCCGCCGAGGCAACGTATAGGTATGTTCACAGGGGTTTGGGAGTTGTAAACTCGGTAATGATCCCTCCGCTGGTTCACCAACGGAGACCTTGTTACGACTTTTACTTCCTCTAAATGACCAAGAACCCCAGTCACCCC	Fungi	Unknown	Unknown	Unknown	Unknown	Unknown	Unknown	Not Core	Not Core	Not Core	0.0085341
OTU208	GTTCTTCATCGATGCCAGAACCAAGAGATCCGTTGTTGAAAGTTTTGACTCTTTTAAAAAGTCTTCAGAAATTTGTGATAATGATACAGAGGTTTTGTTTTTTTACACTGCCTCGGCGATTAGGCCGAGACTCCCGTGTAAAAGCTGGGTGAGAGCTTATCACACAAGGGTTGGGTTCTGTAAGAACTCGGTAATGATCCCTCCGCTGGTTCACCAACGGAGACCTTGTTACGACTTTTACTTCCTCTAAATGACCAAGAACCCCAGTCACCCC	Fungi	Ascomycota	Sordariomycetes	Sordariales	Lasiosphaeriaceae	Unknown	Unknown	0.0119685	Not Core	0.00648652	0.00157106
OTU184	CTTCATCGATGCGAGAGCCAAGAGATCCGTTGTTGAAAGTTTTGTTTTGTTATGATATATGACGTTCATTACACCATGTTTGTAAAATAGCCCCGAAGGGCACGGTTCACAGAGATTTGGAACAGTTATAAGCCCGTGAGGGCATTCACTAATGATCCTTCCGCAGGTTCACCTACGGAAACCTTGTTACGACTTTTACTTCCTCTAAATGACCAAGAAGCCCAGTCAACCC	Fungi	Basidiomycota	Tremellomycetes	Tremellales	Trimorphomycetaceae	Saitozyma	Saitozyma podzolica	Not Core	Not Core	Not Core	0.00797192
OTU66	TCTTCATCGATGCGAGAGCCAAGAGATCCGTTGTTGAAAGTTGTATTTTGAATTATTTTATTCATAATATTTTTCAGACAAAGAGTTCAAGGATAAGTTGATGTTTGGGTCATCCTCTCCAGAAAAGAGGACAACCTGACATTGCACACAAGGTGGATATGGATTTAAAAAGTGCCATAAAACACTTATTATGAATGATCCTTCCGCAGGTTCACCTACGGAAACCTTGTTACGACTTTTACTTCCTCTAAATGACCAAGAACCCCAGTCACCCC	Fungi	Mortierellomycota	Mortierellomycetes	Mortierellales	Mortierellaceae	Mortierella	Mortierella sp	Not Core	Not Core	Not Core	0.00724355
OTU60	GTTCTTCATCGATGCGAGAGCCAAGAGATCCTTTGTTGAAAGTTTTAGACTATATTTTGGATTCAGACACAGACTCTAAAGCATAAAGGCGGCGCCGAAGCACCGAAGCACACTTTTCCTCCACGGAGTTTGAAGGGTCGAAGGCCACAGATGGCCATTCATTAATGATCCCTCCGCAGGTTCACCTACGGAGACCTTGTTACGACTTTTACTTCCTCTAAATGACCAAGAACCCCAGCCCC	Fungi	Ascomycota	Archaeorhizomycetes	Archaeorhizomycetales	Archaeorhizomycetaceae	Archaeorhizomyces	Unknown	Not Core	Not Core	Not Core	0.00723954
OTU62	GCGTTCTTCATCGATGCCAGAACCAAGAGATCCGTTGTTGAAAGTTTTAATAATTGCAAATAAATCAGACAATAAGTTGTAAGAATTTTAAGATCCTCTGGCAGGCACTGACCAGCAAACTAGCCGGCGGTCCAGAGACGGGCCTGCCAAAGCAACAAAGGCATTGTAAACAAAGGGTGGGAGATTTACCCCGGGGGGCATTTTCTCTGTAATGATCCTTCCGCAGGTTCACCTACGGAAACCTTGTTACGACTTTTACTTCCTCTAAATGACCAAGAACCCCAGTCCCC	Fungi	Ascomycota	Unknown	Unknown	Unknown	Unknown	Unknown	Not Core	Not Core	Not Core	0.00718252
OTU130	CGTTCTTCATCGATGCGAGAGCCAAGAGATCCGTTGTTGAAAGTTGTTTATAGTTGTACATTGTACAGGTACATTCTATTACATACAGAGTGTGTAAACTACTCGAGTACCAGGTTAAGACCTTCATCTCAAACCTTCTGCCGTGTTACCGGCGGTGCTCAGAGTCAAAGTGCACAGGTGTGTGGATTGCGACTGAACGTGCACATGTGTTGCCACCAGCACAGAACAGCCGACTTGAAGTTTCATTAATGATCCTTCCGCAGGTTCACCTACGGAAACCTTGTTACGACTTTTACTTCCTCTAAATGACCAAGAACCCCAGTCACCCC	Fungi	Basidiomycota	Agaricomycetes	Sebacinales	Unknown	Unknown	Unknown	0.000385586	Not Core	0.00173191	0.0052957
OTU27	CGTTCTTCATCGATGCGAGAGCCAAGAGATCCGTTGTTGAAAGTGATCTTTATTTATTATATATACATATAAAATGATTCAATTTATAAGAGTGGGGTTTTAAATACAAGTTTTCGCGAGACCATGATCAAAGATCAGGTCCGCTAAAAATCGGTAATGATCCTTCCGCAGGTTCACCTACGGAAACCTTGTTACGACTTTTACTTCCTCTAAATGACCAAGAACCCCAGCCCC	Fungi	Glomeromycota	Glomeromycetes	Glomerales	Glomeraceae	Unknown	Unknown	0.0129306	Not Core	0.00689716	Not Core
OTU46	CTGCGTTCTTCATCGATGCCAGAACCAAGAGATCCGTTGTTGAAAGTTTTTATTTATTTGTAAAAACTACTCAGAAGATTCCAAAATAAAACAAGAATTAAGTTTCCTAGGCGGGCGCCTGATCCGGGGCACACGAGGCGCCCGGGGCAATCCCGCCGAAGCAACAGTAGGTATGTTCACATGGGTTTGGGAGTTGTAAACTCGGTAATGATCCCTCCGCTGGTTCACCAACGGAGACCTTGTTACGACTTTTACTTCCTCTAAATGACCAAGAACCCCAGTCCCC	Fungi	Ascomycota	Unknown	Unknown	Unknown	Unknown	Unknown	0.00161892	0.00866964	Not Core	0.00673639
OTU405	CGTTCTTCATCGATGCCAGAACCAAGAGATCCGTTGCTGAAAGTTTTGACTTATTTGTAATTACTCAGAATACACCGTAAAACAGAGTTTTGGTTGCGTGCACCGGCGGGCGCCCCCCGGAGGGGGCAGCACCCCAGGTACTGGGGTGCCCCGCCGAAGCAACAATAGGTAGGTTCACGAGGGTTGGGAGTTTAGAACTCGCTAATGATCCCTCCGCTGGTTCACCAACGGAGACCTTGTTACGACTTTTACTTCCTCTAAATGACCAAGAACCCCAGTCACCCC	Fungi	Ascomycota	Sordariomycetes	Hypocreales	Unknown	Unknown	Unknown	0.00316126	Not Core	0.00667092	Not Core
OTU463	GCGTTCTTCATCGATGCGAGAGCCAAGAGATCCGTTGTTGAAAGTGATCTTTATTTATTATACATATAATAAAATGATTCAATTTATAAGAGTGGGGTTTTAAATACAAGTTTTCGCGAGACCATGATCAAAGATCAGGTCCGCTAAAAATCGGTAATGATCCTTCCGCAGGTTCACCTACGGAAACCTTGTTACGACTTTTACTTCCTCTAAATGACCAAGAAAACACGCC	Fungi	Glomeromycota	Glomeromycetes	Glomerales	Glomeraceae	Unknown	Unknown	0.0042991	Not Core	0.00664823	Not Core
OTU258	CGTTCTTCATCGATGCCAGAACCAAGAGATCCGTTGTTGAAAGTTTTAAATATTTTATAGTACTCAGACATCACTAAACACAGAGTTTGGGGCCTCTGGCAGGCGCTAATCAGCCGGAGCCGACGCCCGAAGGCGGCCTGCCAAAGCAACAAAGGTAGATAGACACGGTTTTGGGTATTGAACCCATTTTTAAGCCTTGCGGCAAAAACGGGGCGTTATTAATGATCCTTCCGCAGGTTCACCTACGGAAACCTTGTTACGACTTTTACTTCCTCTAAATGACCAAGAACCCCAGTCCCC	Fungi	Ascomycota	Leotiomycetes	Helotiales	Unknown	Unknown	Unknown	0.0133063	Not Core	0.00637801	Not Core
OTU93	CGTTCTTCATCGATGCGAGAGCCAAGAGATCCTTTGTTGAAAGTTTTAATTCTTGTATGATTCAGACATACGACGGATTTGCGCGTCGAGGCGGCGCCGGAGCGCCGAAGCACGGGTCACTTCCACCTGGTTTGTGAGTCGAGGGACACGAGGGCCCCGTTCGATAATGATCCCTCCGCAGGTTCACCTACGGAGACCTTGTTACGACTTTTACTTCCTCTAAATGACCAAGAACCCCAGCCCC	Fungi	Ascomycota	Archaeorhizomycetes	Archaeorhizomycetales	Archaeorhizomycetaceae	Archaeorhizomyces	Unknown	Not Core	Not Core	Not Core	0.00634441
OTU146	CTGCGTTCTTCATCGATGCCAGAACCAAGAGATCCGTTGTTGAAAGTTTTTTATATTTTGATATTGGGACTCAGACAACACAGTTGAACACAGAATTTAAAGAAGGCTCCTGGCAGGCACAGGTCAAGGGCAGTGATACCCCCGGCAGCCCCGAAAGGCAGGCCCGCCAAAGCAACATGGGTATAGTAAACAAAGGGTTGGAGGTCGGGCCAGAAAGACCCTAACTCAGTAATGATCCTTCCGCAGGTTCACCTACGGAAACCTTGTTACGACTTTTACTTCCTCTAAATGACCAAGAACCCCAGCCCC	Fungi	Ascomycota	Eurotiomycetes	Chaetothyriales	Unknown	Unknown	Unknown	Not Core	Not Core	0.00141418	0.00485702
OTU111	TGCGTTCTTCATCGATGCGAGAGCCAAGAGATCCGTTGTTGAAAGTTTTTTCTTTAAATTACACTTTTTTAATGTTTTATTTTTTAGTTTATTTGATTCAAATACACGAGCGGGGTTGGTTGAATAGCTCGGGAAGGGTGCGCGCCGAAACGCACAACCACCCCCCGACATTCATTAAATGTTTTTTTTAATGATCCTTCCGCAGGTTCACCTACGGAAACCTTGTTACGACTTTTACTTCCTCTAAATGACCAAGAACCCCAGCCCC	Fungi	Glomeromycota	Paraglomeromycetes	Paraglomerales	Unknown	Unknown	Unknown	Not Core	Not Core	Not Core	0.00621891
OTU426	TGCGTTCTTCATCGATGCGAGAGCCAAGAGATCCGTTGTCAAAAGTTGTTTTCATTTCATTTTCAGAAATAATCAGACTAATAATTAAAGTTGGGTTTATAAACTGCCGGGCAATTTTAAACTGCAATAATAATAAATAAGTACTACTGCAGAAATCAATCACCCGAAAAACAGAAACAGTGCACATTGGGTAGTTGATATTTCTAGGCGAATCACAATACCGTAAAGTAGTAGACTACAAACCTAGAAATATATCATTTTGTAATGATCCAACCGCAGGTTCACCTACGGTTACCTTGTTACGACTTTTACTTCCTCTAAATGACCAAGAATCAAAGCCTG	Fungi	Chytridiomycota	Rhizophydiomycetes	Rhizophydiales	Incertae_sedis	Operculomyces	Operculomyces laminatus	Not Core	Not Core	Not Core	0.00618883
OTU398	GCGTTCTTCATCGATGCGAGAGCCAAGAGATCCGTTGTTGAAAGTTGTATTTTGAATTATTTTATTCATAATATTTTTCAGACAAAGAGTTCAAGGATAAGTTGATGTTTGGGTCATCCTCTCCAGAAAATGAAGAGGACAACCTGACATTGCACACAAGGTGGATATGGATTTAAAAAGTGCCATAAAACACTTATTATGAATGATCCTTCCGCAGGTTCACCTACGGAAACCTTGTTACGACTTTTACTTCCTCTAAATGACCAAGAACCGTCCCG	Fungi	Mortierellomycota	Mortierellomycetes	Mortierellales	Mortierellaceae	Mortierella	Mortierella sp	Not Core	Not Core	Not Core	0.00616705
OTU365	GTTCTTCATCGATGCCAGAACCAAGAGATCCGTTGCTGAAAGTTTTTACTTTTTCAAGTTTCTTCAGAATGCCACTGAAATCAGAGTTGCAAGCCTCTGGCAGATTTGTTTGCTTCCCTCCCAGGGAAAATCTGCCGAAGCAACCAAGAAAATTCGCAAGGGTTGAGAGTGTAACTCAGTAATGATCCCTCCGCTGGTTCACCAACGGAGACCTTGTTACGACTTTTACTTCCTCTAAATGACCAAGAACCCCAGTCCCC	Fungi	Ascomycota	Sordariomycetes	Unknown	Unknown	Unknown	Unknown	0.00153423	Not Core	0.00563191	0.000515759
OTU416	TGCGTTCTTCATCGATGCGAGAACCAAGAGATCCATTGTTGAAAGTTGTATTAGATTTCAGCTTGTGAAAGCTTACTGCAATACATCATTCTGGCATATTATTGGGGTTTGGTATAAAAACATAGGCAGACAATGTGTACATATTGCTATTGCTCTGAAGTCGACACACACAAAAGTCGACTCACATTGTTTTGCCTACTGGGTGTGCACAATGGTGTAGAGGATGGAGATTTTGGGAGTGCACATATGCAAACCTGTGAGGGCAGCCAGCACATCCTTTTAAATCAATAATGATCCTTCCGCAGGTTCACCTACGGAAACCTTGTTACGACTTTTACTTCCTCTAAATGACCAAGAACCCCAGCCCA	Fungi	Basidiomycota	Agaricomycetes	Agaricales	Clavariaceae	Clavaria	Clavaria sp	Not Core	Not Core	Not Core	0.00612006
OTU134	TCTTCATCGATGCCAGAACCAAGAGATCCGTTGTTGAAAGTTTTAACTATTATATAGTACTCAGACGACATTATTAAACAAGAGTTTAGGGTCCTCTGGCGAGCACTCACCAGCGTGAAGCCGGTGGCCGAAGCGGCTCGCCAAAGCAACAAAGGTATAATTAACATAGGGTTGGAGAGTCACCCTTGCGGGCGAGTTTCTCTGTAATGATCCCTCCGCAGGTTCACCTACGGAGACCTTGTTACGACTTTTACTTCCTCTAAATGACCAAGAACCCCAGTCACCCC	Fungi	Ascomycota	Leotiomycetes	Helotiales	Unknown	Unknown	Unknown	0.0123189	Not Core	0.00603617	Not Core
OTU188	GTTCTTCATCGATGCGAGAGCCAAGAGATCCGTTGTTGAAAGTTGTATTTTGAATTATTTATTCATAATATTTTTCAGACAAAGAGTTAAAAAAATAGGTTGATGTTTGGTCGATCTCCATAAAGAAGATCAACTGACATTGCACACAAGGTGGATATGGATTTAAAAAGTGCCATAAAACACTTATTATGAATGATCCTTCCGCAGGTTCACCTACGGAAACCTTGTTACGACTTTTACTTCCTCTAAATGACCAAGAACCCCAGCTGC	Fungi	Mortierellomycota	Mortierellomycetes	Mortierellales	Mortierellaceae	Mortierella	Unknown	Not Core	Not Core	Not Core	0.00598138
OTU126	TCTTCATCGATGCGAGAGCCAAGAGATCCGTTGTTGAAAGTTTGTTTAATTATTATCGTTAAAAATTTTGTTTGTTTTTTTGATCCAAATACACGAGCGGGTTTGGTTGAATACACGGGGATTGCACCGAAGCGCCCTCCCCGACATTCATTATTGTTTTAATGATCCTTCCGCAGGTTCACCTACGGAAACCTTGTTACGACTTTTACTTCCTCTAAATGACCAAGAACCCCAGTCACCCC	Fungi	Glomeromycota	Paraglomeromycetes	Paraglomerales	Unknown	Unknown	Unknown	0.00037027	Not Core	0.00125035	0.00463983
OTU147	GTTCTTCATCGATGCGAGAGCCAAGAGATCCGTTGTTGAAACTTTGTATATAGATGCGTTACATCGATTACATTCAGAATTAAATATATGAATTTGTGTAGTAGCAGACGGAAACTGATCTCCCCAAATGAAAGGGAAGAAATAAGCCTCCGTCTCACAAGTGCACAGGGGTGTGTGGATGAAAGAGAAGGCGTGCACATGCCTTTTGCAAGGCCAGCTACAACCGACTCTACGTTCATTCGATAATGATCCTTCCGCAGGTTCACCTACGGAAACCTTGTTACGACTTTTACTTCCTCTAAATGACCAAGAACCCCAGACCC	Fungi	Basidiomycota	Agaricomycetes	Cantharellales	Ceratobasidiaceae	Unknown	Unknown	Not Core	Not Core	Not Core	0.00588596
OTU31	TTCTTCATCGATGCGAGAGCCAAGAGATCCGTTGTTGAAAGTTTTATTAGGTTATAATAAGACTACGTTTGTTACATTAATTGTTTGTTAAAAATGGGCAGACGATGACTTGGCCAAAGACCTCATCATACGTCTTACAGTTCACAGGTGTTAGGATGTGATTTAAGCAAGGGCCTTGCCGAAGCGAAGACACCAAGCATGTTTAATTCACTAATGATCCTTCCGCAGGTTCACCTACGGAAACCTTGTTACGACTTTTACTTCCTCTAAATGACCAAGAACCCCAGTCCCC	Fungi	Basidiomycota	Tremellomycetes	Filobasidiales	Piskurozymaceae	Solicoccozyma	Unknown	Not Core	0.00515268	Not Core	0.00577593
OTU175	TGCGTTCTTCATCGATGCGAGAGCCAAGAGATCCGTTGTTGAAAGTTTATTTTTTATTATAATACATAAAAGTTTTTGTTTGACGTTTGATCCAAATACAAGAGCGGGTTGTTGAATACGCCGGGACGAAAAAAATCCGCCCCGGCAATTCATTATTTTTTAATGATCCTTCCGCAGGTTCACCTACGGAAACCTTGTTACGACTTTTACTTCCTCTAAATGACCAAGAACCCCAGTCCCC	Fungi	Glomeromycota	Paraglomeromycetes	Paraglomerales	Paraglomeraceae	Paraglomus	Paraglomus brasilianum	0.00119099	Not Core	0.00180993	0.00391576
OTU82	TGCGTTCTTCATCGATGCAAGAGCCAAGAGATCCTTTGTTGAAAGTTTTAATTCTAGGTTTGATTCAGACACAGATAGGTCGGCCGCATGAGGCAGCGCCAGACAAGGGCGCCAAAGCACGCGCTAGCTTCCACGGGTGTGTGGGGCTTGAAGGCCCAGGGGGCCGTTCGCTAATGATCCCTCCGCAGGTTCACCTACGGAGACCTTGTTACGACTTTTACTTCCTCTAAATGACCAAGAACCCCAGCCCC	Fungi	Ascomycota	Archaeorhizomycetes	Archaeorhizomycetales	Archaeorhizomycetaceae	Archaeorhizomyces	Unknown	Not Core	Not Core	Not Core	0.00564384
OTU128	CGTTCTTCATCGATGCCAGAACCAAGAGATCCGTTGTTGAAAGTTTTAACTATTATATAGTACTCAGACGACACTATAATTCAAGAGTTTAGGTCCTCTGGCGGGCGCTTACCAGCTGGAGCCGGTAGCCGAAGCGGCCCGCCAAAGCAACAAAGGTATAATATTCAAGGGTGGGAGATCTACCCGTAAGGGCATGAACTCTGTAATGATCCTTCCGCAGGTTCACCTACGGAAACCTTGTTACGACTTTTACTTCCTCTAAATGACCAAGAACCCCAGCCCC	Fungi	Ascomycota	Leotiomycetes	Helotiales	Unknown	Unknown	Unknown	Not Core	Not Core	Not Core	0.00559542
OTU312	GTTCTTCATCGATGCGAGAGCCAAGAGATCCGTTGTTGAAAGTTATATTTTGAATTAAGTTAATTCATAATAATACTGATCTTCAGATAAATTGGCAATTAAAAAATAAAGTGTTTATTTAAAAAAAAAACATTGCACACAAGGTGGATATGGATTTGTTTGAAAAGTGCCATAAAACACTTTTATTATGAATGATCCTTCCGCAGGTTCACCTACGGAAACCTTGTTACGACTTTTACTTCCTCTAAATGACCAAGAACCCCAGTCACCCG	Fungi	Mortierellomycota	Mortierellomycetes	Mortierellales	Mortierellaceae	Mortierella	Mortierella sp	Not Core	Not Core	Not Core	0.00543152
OTU106	GTTCTTCATCGATGCGAGAGCCAAGAGATCCGTTGTTGAAAGTGATCTTTATTTATTATATACATATAAAAATGATTCAATTTATAAAGAGTGGGGTTTTAAATACAAGTTTTCGCGAGACCATGATCAAAGATCAGGTCCGCTAAAAATCGGTAATGATCCTTCCGCAGGTTCACCTACGGAAACCTTGTTACGACTTTTACTTCCTCTAAATGACCAAGAACCCCAGTCCCC	Fungi	Glomeromycota	Glomeromycetes	Glomerales	Glomeraceae	Unknown	Unknown	0.0047982	Not Core	0.00527021	Not Core
OTU47	CGTTCTTCATCGATGCCAGAACCAAGAGATCCGTTGTTGAAAGTTTTGATTTATTTGTTTTTTATACTCAGAAGTTCCACTAAAAACAGAGTTTAGGGTTTCCTGCGGCGGGCCGTCCCGTTTTACGGGGCGCGGGCTGATCCGCCGAGGCAACATAAAGGTATGTTCACAGGGGTTTGGGAGTTGTAAACTCGGTAATGATCCCTCCGCTGGTTCACCAACGGAGACCTTGTTACGACTTTTACTTCCTCTAAATGACCAAGAACCCCAGCCCC	Fungi	Ascomycota	Sordariomycetes	Hypocreales	Nectriaceae	Fusarium	Fusarium sporotrichioides	0.000735135	0.00480982	Not Core	0.00525874
OTU65	GCGTTCTTCATCGATGCCAGAACCAAGAGATCCGTTGTTGAAAGTTTTAACTTGTTTGATTGTACTCGAGATGCCAACGCAAAGAGACAGAGTATAGTAGGCTGCCGGCGGGCTTAGCGCCCCGGGGAGGGAGGACCCTCGCCGAGACACCCGCCGAAGCAACGTGCTTATAGTTAAGTTCACAGGGTTGTAGGAGTCTTGCGAGTCCTGTAATGATCCCTCCGCTGGTTCACCAACGGAGACCTTGTTACGACTTTTACTTCCTCTAAATGACCAAGAACCCCAGCCCC	Fungi	Ascomycota	Sordariomycetes	Chaetosphaeriales	Chaetosphaeriaceae	Unknown	Unknown	Not Core	0.00396607	Not Core	0.0050937
OTU33	GCGTTCTTCATCGATGCCAGAACCAAGAGATCCGTTGTTGAAAGTTGTAATTATTATTTGTTTTCTGACGCTGATTGCAACTACAAAAAGGTTTGATATTGTCCAACCGGCAGGCAAGCCCGCCGAGGAAACATACGGTACGCAAAAGACAAGGGTGCAGCAAGGACCGAAGTCCGCTGTTTTGATAATGATCCTTCCGCAGGTTCACCTACGGAAACCTTGTTACGACTTTTACTTCCTCTAAATGACCAAGAACCCCAGTCCCC	Fungi	Basidiomycota	Agaricomycetes	Agaricales	Unknown	Unknown	Unknown	0.00243243	0.00288036	0.00154043	0.00351433
OTU75	CGTTCTTCATCGATGCCAGAACCAAGAGATCCGTTGTTGAAAGTTTTGATTCATTTTCGAAACGCCTACGAGAGGCGCCGAGATGGCTCAGATATAAAAACCCGCGAGGGGGTATACAAAAGAGTTTTGGTTGGTCCTCCGGCGGGCGCCTTGGTCCGGGGCTGCGACGCACCCGGGGCAGAGATCCCGCCGAGGCAACAGTTTGGTAACGTTCACATTGGGTTTGGGAGTTGTAAACTCGGTAATGATCCCTCCGCTGGTTCACCAACGGAGACCTTGTTACGACTTTTACTTCCTCTAAATGACCAAGAACCCCAGTCACCCC	Fungi	Ascomycota	Sordariomycetes	Hypocreales	Hypocreaceae	Trichoderma	Unknown	0.000363063	0.00266696	Not Core	0.00485387
OTU259	GCGTTCTTCATCGATGCCAGAACCAAGAGATCCGTTGTTGAAAGTTTTGATTCATTTTTTTAACCACTCAGAAGATACTTATTAAAAAATTCAGAAGGTTTGGGTCCCCGGCGGGCGCGAAGTCCCGCCGAAGCAACAATTAAAGGTATAATTCACAGGGGTTGGGAGTTGGATAACTCGGTAATGATCCCTCCGCTGGTTCACCAACGGAGACCTTGTTACGACTTTTACTTCCTCTAAATGACCAAGAAAAAAAGAAAA	Fungi	Ascomycota	Sordariomycetes	Hypocreales	Clavicipitaceae	Metarhizium	Unknown	Not Core	0.00376607	Not Core	0.00482894
OTU30	GCGTTCTTCATCGATGCCAGAACCAAGAGATCCGTTGTTGAAAGTTGTAACTATTATGTTTTTTCAGACGCTGATTGCAACTGCAAAGGGTTTGAATGTTGTCCAATCGGCGGGCGGACCCGCCGAGGAAACGAAGGTACTCAAAAGACATGGGTAAGAGGTAGCAGACCGAAGTCTACAAACTCTAGGTAATGATCCTTCCGCAGGTTCACCTACGGAAACCTTGTTACGACTTTTACTTCCTCTAAATGACCAAGAACCCCAGTCCCC	Fungi	Ascomycota	Dothideomycetes	Dothideales	Dothioraceae	Unknown	Unknown	0.000601802	0.00680446	Not Core	0.00473897
OTU29	CGTTCTTCATCGATGCTGGAGCCAAGAGATCCGTTGTTAAAAGTTTTGACAGTTCGCTAAGAACACTCAGAAGTATCGTCGGGTTCGAAAACAGAGATTCTGATGAGACCGGCGGGCACCCTCGCGGGCGCCGCCGAAGCAACAGGTATAATAGTTCACAAAGGGTAGAGAGTGTAGTACTCAGTAATGATCCCTCCGCTGGTTCACCAACGGAGACCTTGTTACGACTTTTACTTCCTCTAAATGACCAAGAACCCCAGCCCC	Fungi	Ascomycota	Sordariomycetes	Glomerellales	Plectosphaerellaceae	Plectosphaerella	Unknown	0.000682883	0.00517768	Not Core	0.00469312
OTU42	TTCTTCATCGATGCTGGAGCCAAGAGATCCGTTGTTGAAAGTTTTAACAGTTCGCTTAGAACACTCAGAAGTATCGTCGGGTTCGAACAGAGATTCTGATAATGCCGGCGGGCACGCCCCGAGAGGCGCGCCGCCGAAGCAACAGGTATGAAGGTTCACAAAGGGTTATGAGTTATAGTACTCGGTAATGATCCCTCCGCTGGTTCACCAACGGAGACCTTGTTACGACTTTTACTTCCTCTAAATGACCAAGAACCCCAGTCACCCC	Fungi	Ascomycota	Sordariomycetes	Hypocreales	Incertae_sedis	Acremonium	Acremonium sp	Not Core	0.00676071	Not Core	0.00437479
OTU715	CGTTCTTCATCGATGCGAGAGCCAAGAGATCCGTTGTTGAAAGTGATCTTTATTTATTATATACATATAAAATGATTCAATTTATAAGAGTGGGGTTTTAAATACAAGTTTTCGCGAGACCATGATCAAAGATCAGGTCCGCTAAAAATCGGTAATGATCCTTCCGCAGGTTCACCTACGGAAACCTTGTTACGACTTTTACTTCCTCTAAATGACCAAGAAGCCTAAAAA	Fungi	Glomeromycota	Glomeromycetes	Glomerales	Glomeraceae	Unknown	Unknown	0.0058045	Not Core	0.00425957	Not Core
OTU379	TGCGTTCTTCATCGATGCCAGAACCAAGAGATCCGTTGTTGAAAGTTTTAACTATTATATAGTACTCAGACGACACTAATATTCAGAGTTTTGGGGTCCTTTGGCGGGCACTTACCAGCCGGAGCCAGTAGCCAAGGCGGCCCGCCAAAGCAACAAAGGTATAGTATTCAAGGGTGGGAGATCTACCCGTGAGGGCATGAACTCTGTAATGATCCTTCCGCAGGTTCACCTACGGAAACCTTGTTACGACTTTTACTTCCTCTAAATGACCAAGAACCCCAGCCCC	Fungi	Ascomycota	Leotiomycetes	Helotiales	Incertae_sedis	Leohumicola	Unknown	Not Core	Not Core	0.00265887	0.00157994
OTU176	GTTCTTCATCGATGCGAGAACCAAGAGATCCGTTGTTGAAAGTTGTTTTTATTGTATCAATAAAAAGTTTCAGACAAACAAAAAACGTATAGGTTAAATACTTTTGGGGGGCTTAAAGGTTAAGCATTGCTGCCTATCCTTTAGGTTTTTCCCCCCACAAGACCAGCAAATTCCCGAAAGAACTTGCCTCGATGTCAATATTGCACAAGGTGTGGATGGATTTGTTGAAGACGCGGTTGAGCGAACTTCAAGCTTTGTTAATGATCCTTCCGCAGGTTCACCTACGGAAACCTTGTTACGACTTTTACTTCCTCTAAATGACCAAGAACCCCAGTCACCCC	Fungi	Mucoromycota	Unknown	Unknown	Unknown	Unknown	Unknown	Not Core	Not Core	Not Core	0.00417908
OTU460	CTGCGTTCTTCATCGATGCGAGAGCCAAGAGATCCGTTGTTGAAAGTGATCTTTATTTATTATATATACATATAAAAATGATTCAATTTATAAGAGTGGGGTTTTAAATACAAGTTTTCGCGAGACCATGATCAAAGATCAGGTCCGCTAAAAATCGGTAATGATCCTTCCGCAGGTTCACCTACGGAAACCTTGTTACGACTTTTACTTCCTCTAAATGACCAAGAATTATATAA	Fungi	Glomeromycota	Glomeromycetes	Glomerales	Glomeraceae	Unknown	Unknown	0.00636036	Not Core	0.00413688	Not Core
OTU45	GCGTTCTTCATCGATGCCAGAACCAAGAGATCCGTTGTTGAAAGTTTTAACTTATTTGTTTTTCTCGAGATGCCAACGCAAAGAAACAGAATTTGTAGGCTGCCGGCGGGCTGACGCGCCGCGGGAACGAATCCCCGGGGCGCACCCGCCGAAGCAACGTTCGTATAGTAGGTTCACAGGGTTGTAGGAGTCTTGCGAGTCCTGTAATGATCCCTCCGCTGGTTCACCAACGGAGACCTTGTTACGACTTTTACTTCCTCTAAATGACCAAGAACCCCAGTCCCC	Fungi	Ascomycota	Sordariomycetes	Chaetosphaeriales	Chaetosphaeriaceae	Unknown	Unknown	Not Core	0.00299911	Not Core	0.00412206
OTU179	TCTTCATCGATGCCAGAACCAAGAGATCCGTTGTTGAAAGTTTTTTTGCTATTTATTTTTTTTCTCAGACATCACTAATTAAACGAGTTTAGGTGGACTCTGGCGGCCTCTCACCAGCCAAAGCCGGTGGCAGGTCAGGCCTGCTGGTCCGCCAAAGCAACAATGGTAAGGTTCACAATGGGTGGGAGGTTCGTGGGCCGAAGCCCTAGACGAAGTCTCGGTAATGATCCTTCCGCAGGTTCACCTACGGAAACCTTGTTACGACTTTTACTTCCTCTAAATGACCAAGAACCCCAGTCACCCC	Fungi	Ascomycota	Lecanoromycetes	Unknown	Unknown	Unknown	Unknown	Not Core	Not Core	Not Core	0.00406275
OTU282	GCGTTCTTCATCGATGCGAGAGCCAAGAGATCCGTTGTTGAAAGTTGTATTTTGAATTGTTTATTCATAATATTTTTCAGACAAAGAGTTAAAAGATTAGGTTGATGTTTGGTCGACCTCCATGAAGAAGATCGACTGACATTGCACACAAGGTGGATATGGATTTAAAAAGTGCCATAAAACACTTATTATGAATGATCCTTCCGCAGGTTCACCTACGGAAACCTTGTTACGACTTTTACTTCCTCTAAATGACCAAGAACAACCCCC	Fungi	Mortierellomycota	Mortierellomycetes	Mortierellales	Mortierellaceae	Mortierella	Unknown	Not Core	0.00676518	Not Core	0.00378052
OTU363	TTCTTCATCGATGCTGGAACCAAGAGATCCGTTGTTGAAAGTTTTAATAATTCAATCTCACTCGGACAGTATCGCATTATCAGAGTTAAAGTCTGACGAGTCCAAGACATCGCCAAAGAAACCAGAGGTTCAACAAGGGGTGTGAATGAGGCCGAAGCCTTAACACTGTAATGATCCTTCCGCAGGTTCACCTTGAAGATGTTAGTGAGTGTTCCCACGAAGAATGAGGATATTTTGTGATAACTTACCTACGGAAACCTTGTTACGACTTTTACTTCCTCTAAATGACCAAGAACCCCAGTCCCC	Fungi	Ascomycota	Unknown	Unknown	Unknown	Unknown	Unknown	Not Core	Not Core	0.00207801	0.00164155
OTU7	CTTCATCGATGCCAGAACCAAGAGATCCGTTGTTGAAAGTTTTGACTTATTCAGTACAGAAGACTCAGAGAGGCCATACAATGCAATAGTTTGGTTTACCTCCGGCGGGCGCCCGCGAGGGCCGAGGGGCGCCGGGAAGGACCCGGGCCGCCCGCCGAAGCAACGGTTTAGGTAACGTTCACAATGGTTTAGGGAGTTTTGCAACTCTGTAATGATCCCTCCGCTGGTTCACCAACGGAGACCTTGTTACGACTTTTACTTCCTCTAAATGACCAAGAACCCCAGTCACCCC	Fungi	Ascomycota	Sordariomycetes	Sordariales	Chaetomiaceae	Chaetomium	Chaetomium sp	Not Core	Not Core	Not Core	0.00371261
OTU22	TCTTCATCGATGCCAGAACCAAGAGATCCGTTGTTGAAAGTTTTGATTCATTTTGAATTTTTGCTCAGAGCTGTAAGAAATACGTCCGCGAGGGGACTACAGAAAGAGTTTGGTTGGTTCCTCCGGCGGGCGCCTGGTTCCGGGGCTTTTACGCACCCGGGGCGTGACCCCGCCGAGGCAACAGTTTGGTAACGTTCACATTGGGTTTGGGAGTTGTAAACTCGGTAATGATCCCTCCGCTGGTTCACCAACGGAGACCTTGTTACGACTTTTACTTCCTCTAAATGACCAAGAACCCCAGTCACCCC	Fungi	Ascomycota	Sordariomycetes	Hypocreales	Hypocreaceae	Trichoderma	Unknown	0.0032991	0.0124661	Not Core	0.00370831
OTU96	TGCGTTCTTCATCGATGCAAGAGCCTAGAGATCCATTGTTAAAAGTTGTTTTTTAATATTTTAAAAAATTCAGACTCTAAGATATAGATCGTTGGCATCCAACGTCCCCGAGGGGCTATTCACAAGGTTTATGCACACATGTTGTGTGCGGATTTAGTTAATGATCCTTCCGCAGGTTCACCTACGGAAACCTTGTTACGACTTTTACTTCCTCTAAATGACCAAGAACCCCAGCCCC	Fungi	Rozellomycota	Incertae_sedis	Gs07	Unknown	Unknown	Unknown	Not Core	Not Core	Not Core	0.00363582
OTU36	GTTCTTCATCGATGCCAGAACCAAGAGATCCGTTGTTGAAAGTTGTAATTATTAATTTGTTACTGACGCTGATTGCAATTACAAAAGGTTTATGTTTGTCCTAGTGGTGGGCGAACCCACCAAGGAAACAAGAAGTACGCAAAAGACAAGGGTGAATAATTCAGCAAGGCTGTAACCCCGAGAGGTTCCAGCCCGCCTTCATATTTGTGTAATGATCCCTCCGCAGGTTCACCTACGGAGACCTTGTTACGACTTTTACTTCCTCTAAATGACCAAGAACCCCAGCCCC	Fungi	Unknown	Unknown	Unknown	Unknown	Unknown	Unknown	0.000713514	0.00567411	Not Core	0.00362006
OTU222	GTTCTTCATCGATGCGAGAGCCAAGAGATCCGTTGTTGAAAGTTGTTTTTTGAATTATATTTATTCAAGAATTTTTAAGACAAATTTGTTAAAATTGGTTGATGTAATTAAAAAACCACCAAGAAGGCGATTTTCAAAACATTGCACACAAGGTGGATATGGATTTAAAAAGTGCCATAAAACACTTATTATGAATGATCCTTCCGCAGGTTCACCTACGGAAACCTTGTTACGACTTTTACTTCCTCTAAATGACCAAGAACCCCAGCCCC	Fungi	Mortierellomycota	Mortierellomycetes	Mortierellales	Mortierellaceae	Mortierella	Mortierella horticola	Not Core	Not Core	Not Core	0.00344613
OTU109	GTTCTTCATCGATGCCAGAACCAAGAGATCCGTTGTTGAAAGTTTTTGGTTTATTTTGTTTTGTATACTCAGACAATTCACGATTGAACAAGAGTTTTGGTTGAGGGCCATCGGCGGGCGCGGGCCAGAGGGTGTGAGCCCTCCGGCGGTCGACCCCTATTTCTAGGGGGGACGGGCCGGCCGAAGCAACAAGAGGTAAGGTAGGCAAAGGGTTGGAGGTCGGGCCTGGAAGACCCTAACTCAGTAATGATCCTTCCGCAGGTTCACCTACGGAAACCTTGTTACGACTTTTACTTCCTCTAAATGACCAAGAACCCCAGTCCCC	Fungi	Ascomycota	Unknown	Unknown	Unknown	Unknown	Unknown	0.00157477	0.00305268	0.00276099	0.000667908
OTU1011	TGCGTTCTTCATCGATGCCAGAACCAAGAGATCCGTTGCTGAAAGTTTTTACTTTTTAAGTTTCTTCAGAATGCCACTGAAATCAGAGTTGCAAGCCTCTGGCAGATTTGTTTGCTTCCCTCCCAGGGAAAATCTGCCGAAGCAACCAAGAAAATTCGCAAGGGTTGAGAGTGTAACTCAGTAATGATCCCTCCGCTGGTTCACCAACGGAGACCTTGTTACGACTTTTACTTCCTCTAAATGACCAAGAAAAGTAGATTC	Fungi	Ascomycota	Sordariomycetes	Unknown	Unknown	Unknown	Unknown	0.000937838	Not Core	0.0030773	0.000295415
OTU1712	GCTGCGTTCTTCATCGATGCGAGAGCCAAGAGATCCGTTGTTGAAAGTTGTATTTTGAATTGTTTATTCATAATATTTTTCAGACAAAGAGTTAAAAGATAAGGTTGATGTTTGGTCGATCTCCATGAAGATCGACTGACATTGCACACAAGGTGGATATGGATTTAAAAAGTGCCATAAAACACTTATTATGAATGATCCTTCCGCAGGTTCACCTACGGAAACCTTGTTACGACTTTTACTTCCTCTAAATGACCAAGAAATGTAAACA	Fungi	Mortierellomycota	Mortierellomycetes	Mortierellales	Mortierellaceae	Mortierella	Mortierella elongata	Not Core	0.00142411	Not Core	0.00306705
OTU73	TTCTTCATCGATGCCAGAGCCAAGAGATCCGTTGTTGAAAGTTTTGATTTATTTAATAATTCCACTCAGAATAGGTTTCGTTACGGAAAAAACAGTTGGGTTTTGGGTCCTCTGGCGGCCCCTCGCCCCGAGGGGGTTGGGGTGGTCCGCCGAAGCAACGTAGGTATGTTCACAGGGGTTTGGGAGTTGTAAACTCGGTAATGATCCCTCCGCTGGTTCACCAACGGAGACCTTGTTACGACTTTTACTTCCTCTAAATGACCAAGAACCCCAGTCACCCC	Fungi	Ascomycota	Unknown	Unknown	Unknown	Unknown	Unknown	Not Core	Not Core	Not Core	0.00293467
OTU161	GCGTTCTTCATCGATGCAAGAGCCTAGAGATCCATTGTTAAAAGTTGTCTACTAATAATTAATCACACACACATTGTCAACATAACACACACATTAATTTATCAGCCCGGATCTCGCGACCCGGACCGAGTTAATATACTACAGCACCCAAGGGCACTGCAGCAGGATTTGTTAATGATCCTTCCGCAGGTTCACCTACGGAAACCTTGTTACAACTTTTACTTCCTCTAAATGACCAAGAACCCCAGTCCCC	Fungi	Rozellomycota	Unknown	Unknown	Unknown	Unknown	Unknown	Not Core	Not Core	Not Core	0.00279771
OTU289	CGTTCTTCATCGATGCGAGAACCAAGAGATCCATTGTTGAAAGTTGTATTAGATTTCAGCTTGTGAAAAGCTTACTGCAATACATCATTCTGACATATTATTGGCGTTTGGTATAAAAAGCATAGGCAGACAATGTGCACAGATTGCTCTGTGAACCTGTTTTGCCTACTGGGTTGTGCACAATGGTGTAGAGGATGAAGATTTTGAGGAGTGCACATGAAGACCCTAAGTCAGCCAGCACATCCTCCGAGCAGTAATGATCCTTCCGCAGGTTCACCTACGGAAACCTTGTTACGACTTTTACTTCCTCTAAATGACCAAGAACCCCAGTCCCC	Fungi	Basidiomycota	Agaricomycetes	Agaricales	Clavariaceae	Clavaria	Clavaria sp	Not Core	Not Core	Not Core	0.0025467
OTU370	CTTCATCGATGCCAGAACCAAGAGATCCGTTGTTGAAAGTTTTAACTATTATATAGTACTCAGACATCACTAACATTCAGAGTTTGGTCCTCTGGCAGGCACATGCAGGCAGAGCCCACAGTGGAAGACCACGGCCTGCCAAAGCAACAAGAGTATGTAGACACGGATGGGGTATACCCGAAGGTATCCTTTTATTAATGATCCTTCCGCAGGTTCACCTACGGAAACCTTGTTACGACTTTTACTTCCTCTAAATGACCAAGAACCCCAGTCACCCC	Fungi	Ascomycota	Leotiomycetes	Helotiales	Unknown	Unknown	Unknown	Not Core	Not Core	Not Core	0.0023341
OTU119	CGTTCTTCATCGATGCGAGAGCCAAGAGATCCGTTGTTGAAAGTTGTATTTTGAATTAAGTATTCATAATATGTTTCAGACAAAATCACTAAAGTTCTGAGTAGATATAAATCCCAAAGGTGACCAACGGATTTTTACAGCCGTTGACCTCCAGTGAGATGACATTGCACACAAGGTGGATATGGATTTTTGAAAGTGCCATAAAAACACTTGATTATGAATGATCCTTCCGCAGGTTCACCTACGGAAACCTTGTTACGACTTTTACTTCCTCTAAATGACCAAGAACCCCAGCCCC	Fungi	Mortierellomycota	Mortierellomycetes	Mortierellales	Mortierellaceae	Mortierella	Mortierella alpina	Not Core	0.00355536	Not Core	0.00220372
OTU100	CTTCATCGATGCCAGAACCAAGAGATCCGTTGTTGAAAGTTGTAATTATTATGTATAATTCAGACGCTGATTGAAGATTTAAAAAAGGTTATAGTTTTGTCCAACCGGCGAGCAAGCCCGCCGAGGAAACAATAGGTACGCAAAAAACAAGGGTATAAACAAGTAGCTAGGCTACTGAATGTAATGATCCTTCCGCAGGTTCACCTACGGAAACCTTGTTACGACTTTTACTTCCTCTAAATGACCAAGAACCCCAGTCACCCC	Fungi	Ascomycota	Dothideomycetes	Pleosporales	Phaeosphaeriaceae	Unknown	Unknown	0.00371351	0.00253036	Not Core	0.0021808
OTU2763	GCTGCGTTCTTCATCGATGCCAGAACCAAGAGATCCGTTGTTGAAAGTTTTTTATATTTTGATATTGGGACTCAGACAACACAGTTGAACACAGAATTTAAAGAAGGCTCCTGGCAGGCACAGGTCAAGGGCAGCGATGCCCCCGGCAGCCCCGAAAGGCAGGCCCGCCAAAGCAACATGGGTATAGTAAACAAAGGGTTGGAGGTCGGGCCAGAAAGACCCTAACTCGGTAATGATCCTTCCGCAGGTTCACCTACGGAAACCTTGTTACGACTTTTACTTCTCTAAATGACCAAGAATATCTCTC	Fungi	Ascomycota	Eurotiomycetes	Chaetothyriales	Unknown	Unknown	Unknown	Not Core	Not Core	Not Core	0.00217593
OTU1844	CGGCTGCGTTCTTCATCGATGCGAGAGCCAAGAGATCCGTTGTTGAAAGTTGTATTTTGAATTGTTTATTCATAATATTTTTCAGACAAAGTGTTAAAAGATAAGGTTGATGTTTGGTCGATCTCCATGAAGAAGATCGGCCGACATTGCACACAAGGTGGATATGGATTTAAAAAGTGCCATAAAACACTTATTATGAATGATCCTTCCGCAGGTTCACCTACGGAAACCTTGTTACGACTTTTACTTCCTCTAAATGACCAAGAAGCCGCTCC	Fungi	Mortierellomycota	Mortierellomycetes	Mortierellales	Mortierellaceae	Mortierella	Unknown	Not Core	Not Core	Not Core	0.00212865
OTU1487	TGCGTTCTTCATCGATGCCAGAACCAAGAGATCCGTTGTTGAAAGTTTTGATTTATTTGTTTTTTATACTCAGAAGTTCCACTAAAAACAGAGTTTAGGGTTCCTGCGGCGGGCCGTCCCTTTTTACGGGGCGCGGGCTGATCCGCCGAGGCAACATAAGGTATGTTCACAGGGGTTTGGGAGTTGTAAACTCGGTAATGATCCCTCCGCTGGTTCACCAACGGAGACCTTGTTACGACTTTTACTTCCTCTAAATGACCAAGAATACAACGG	Fungi	Ascomycota	Sordariomycetes	Hypocreales	Nectriaceae	Fusarium	Unknown	Not Core	0.000897321	Not Core	0.00211032
OTU91	GCGTTCTTCATCGATGCCGGAACCAAGAGATCCATTGTTGAAAGTTTTGACAATTTTCATAGTACTCAGACAGCCCATCTTCATCAGGGTTCACAGAGCGCTTCGGCGGGCGCGGGCCCGGGGACGTGCGTCCCCCGGCGACCAGGTGGCCCCGGTGGGCCCGCCAAAGCAACAGGTGTATAGAGACAAGGGTGGGAGGTTGGGCCGCGAGGGCCCGCACTCGGTAATGATCCTTCCGCAGGTTCACCTACGGAAACCTTGTTACGACTTTTACTTCCTCTAAATGACCAAGAACCCCAGCCCC	Fungi	Ascomycota	Eurotiomycetes	Eurotiales	Trichocomaceae	Talaromyces	Unknown	Not Core	Not Core	Not Core	0.00206734
OTU2474	GGCTGCGTTCTTCTCGATGCGAGAGCCAAGAGATCCGTTGTTGAAAGTTGTATTTTGAATTGTTTATTCATAATATTTTTCAGACGAAGAGTTAAAAGATAAAGGTTGATGTTTCGTCGATCTCCATGAAGAAGATCGACTGACATTGCACACAAGGTGGATATGGATTTAAAAAGTGCCATAAAACACTTATTATGAATGATCCTTCCGCAGGTTCACCTACGGAAACCTTGTTACGACTTTTACTTCCTCTAAATGACCAAGAATTGGATCT	Fungi	Mortierellomycota	Mortierellomycetes	Mortierellales	Mortierellaceae	Mortierella	Mortierella elongata	Not Core	0.00129821	Not Core	0.00195244
OTU261	GCGTTCTTCATCGATGCGAGAGCCAAGAGATCCGTTGTTGAAAGTTGTATTTTGAATTATTTTATTCATAATATTTTTCAGACAAAGAGTTAAAAAATTAGGTTGATGTTTGGTCGATCTCCATAAAGAAGATCGACTGACATTGCACACAAGGTGGATATGGATTTAAAAAGTGCCATAAAACACTTATTATGAATGATCCTTCCGCAGGTTCACCTACGGAAACCTTGTTACGACTTTTACTTCCTCTAAATGACCAAGAAGCGTAGGCCC	Fungi	Mortierellomycota	Mortierellomycetes	Mortierellales	Mortierellaceae	Mortierella	Unknown	Not Core	Not Core	Not Core	0.00194097
OTU392	GCGTTCTTCATCGATGCCAGAGCCAAGAGATCCATTGTTAAAAGTTGTAAACGATTATATCGTACTCAGACAAACAAGAACTATCCACGAGTTGGGGCCCTCTGGCAGAGCCCAAGCCTGGAACCACCCGGGCAGGGGCCTTGCCAAAGCAACAGAGGTAAGGTAAACAAAGGGTAAGGGGTGTCACCACCCGGGGAGCCCAAGGGCTCGACGGGGGCTTGTCCCGGGGACCGGAGTCCCCTTTCAGTAATGATCCTTCCGCAGGTTCACCTACGGAAACCTTGTTACGACTTTTACTTCCTCTAAATGACCAAGAACAACCACT	Fungi	Ascomycota	Leotiomycetes	Helotiales	Leotiaceae	Neobulgaria	Unknown	Not Core	Not Core	Not Core	0.0019149
OTU229	GTTCTTCATCGATGCCAGAGCCAAGAGATCCGTTGTTGAAAGTTTTGACTTATTTGTATGTTTTACTCAGAGAATGCCACTATAACAATCAAGAGTTTGGTGTCCCCGGCGGGCGCCTGGTTCCGGGGCACCGCGAAGGCGCCCGGGGCGGTCCCGCCGAAGCAACAGTAGGTATGTTCACAGGGGTTTGGGAGTTTGTTAGAACTCGGTAATGATCCCTCCGCTGGTTCACCAACGGAGACCTTGTTACGACTTTTACTTCCTCTAAATGACCAAGAACCCCAGCCCC	Fungi	Ascomycota	Sordariomycetes	Hypocreales	Unknown	Unknown	Unknown	Not Core	Not Core	Not Core	0.00188481
OTU246	TGCGTTCTTCATCGATGCCAGAGCCAAGAGATCCGTTGTTGAAAGTTTTGATTTATTTTGCTTGCAGCAACACTCAGACAAACTTGTACGAAAGCAAGAGTTTGGGTCCTCTGGCGGTCCCCCGAGGGGGCGCCGCCGAGGCAACGATATGGGTATGGTTCACAGGGGTTTGGGAGTTGTAAACTCGGTAATGATCCCTCCGCTGGTTCACCAACGGAGACCTTGTTACGACTTTTACTTCCTCTAAATGACCAAGAACCCCAGTCCCC	Fungi	Ascomycota	Sordariomycetes	Hypocreales	Nectriaceae	Penicillifer	Penicillifer diparietisporus	Not Core	Not Core	Not Core	0.0018659
OTU793	TGCGTTCTTCATCGATGCCAGAACCAAGAGATCCGTTGTTGAAAGTTTTAACTATTATATAGTACTCAGACATCACTAAAATTCAGAGTTTGGTCCTCTGGCAGGCACACGCAGGCAGAGCTCGCGGTGGAGGCCACGGCCTGCCAAAGCAACAAGAGTAGGGAGACACGGGTGGGGTCTACCGGTTGCCCGGTATCCTTTTTTTAATGATCCTTCCGCAGGTTCACCTACGGAAACCTTGTTACGACTTTTACTTCCTCTAAATGACCAAGAACGTTAGGGAG	Fungi	Ascomycota	Leotiomycetes	Helotiales	Unknown	Unknown	Unknown	Not Core	Not Core	0.00176738	Not Core
OTU283	GCGTTCTTCATCGATGCCAGAGCCAAGAGATCCGTTGTTGAAAGTTTTAAATATTAAACTTTTTACTCAGACGACACTAATATTCAGGGTTTTGGGTCCTCTGGCGAGCACTTACCAGCCGAAGCCAGTAGCTAGGCGGCCCGCCAAAGCAACAGAGGTATAGTATACAAAGGGTGGGAGATCTACCCCGAAGGGCATGAACTCGGTAATGATCCTTCCGCAGGTTCACCTACGGAAACCTTGTTACGACTTTTACTTCCTCTAAATGACCAAGAACCCCAGTCCCC	Fungi	Unknown	Unknown	Unknown	Unknown	Unknown	Unknown	Not Core	Not Core	Not Core	0.00160888
OTU276	TTCTTCATCGATGCGAGAGCCAAGAGATCCGTTGTTGAAAGTTTGTTTAATTATTATCGTTAAAAATTTTGTTTGTTTTTTTGATCCAAATACACGAGCGGGTTTGGTTGAATACACGGGTAAGAGCGCCGAAGCGCCCTCCCCCGACAATTCATTATTGTTTTAATGATCCTTCCGCAGGTTCACCTACGGAAACCTTGTTACGACTTTTACTTCCTCTAAATGACCAAGAACCCCAGTCACCCC	Fungi	Glomeromycota	Paraglomeromycetes	Paraglomerales	Unknown	Unknown	Unknown	Not Core	Not Core	Not Core	0.00156991
OTU4399	GGCTGCGTTCTTCATCGATGCGAGAGCCAAGAGATCCGTTGTTGAAAGTGATCCTTATTTATTATATACATAATATAAAATGATTCAATTTATAAGAGTGGGGTTTTAAATACAAGTTTTCGCGAGACCATGACCAAAGATCAGGTCCGCTAAAAATCGGTAATGATCCTTCCGCAGGTTCACCTACGGAAACCTTGTTACGACTTTTACTTCCTCTAAATGACCAAGAAGCATGCTT	Fungi	Glomeromycota	Glomeromycetes	Glomerales	Glomeraceae	Unknown	Unknown	0.00197207	Not Core	0.00153121	Not Core
OTU1324	CTGCGTTCTTCATCGATGCCAGAACCAAGAGATCCGTTGTTGAAAGTTTTTATTTATTTGTAAAAACTACTCAGAAGATTCCAAAATAAAACAAGAGTTGAGTTTCCTAGGCGGGCGCCTGATCCGGGGCACACGAGGCGCCCGGGGCAATCCCGCCGAAGCAACAATAGGTATGTTCACATGGGTTTGGGAGTTGTAAACTCGGTAATGATCCCTCCGCTGGTTCACCAACGGAGACCTTGTTACGACTTTTACTTCCTCTAAATGACCAAGAAGTGGAGATT	Fungi	Ascomycota	Unknown	Unknown	Unknown	Unknown	Unknown	Not Core	0.00125179	Not Core	0.0015063
OTU443	GCGTTCTTCATCGATGCCAGAACCAAGAGATCCGTTGTTGAAAGTTTTGATTGATTGTTTTCAATACTCCGACGTCAAAATGCAGGTTGTTAATAAACCTCGGAGGGCCGCCCGGCGCGAAAGGCCGGGTCGCCCCCCGAGGCAACGGTTGGGTACAACAAAGGGTTGGGAGGTCGGGCGCGAGGGCCCTCACTCGGTAATGATCCCTCCGCAGGTTCACCTACGGAGACCTTGTTACGACTTTTACTTCCTCTAAATGACCAAGAACCCCAGCCCG	Fungi	Ascomycota	Dothideomycetes	Capnodiales	Teratosphaeriaceae	Devriesia	Devriesia americana	Not Core	Not Core	Not Core	0.00147479
OTU273	TTCTTCATCGATGCGAGAGCCAAGAGATCCGTTGTTGAAAGTGATCTTTATTTATTTATATATAAAAAATTTTTTTTTTATGAGTGGGGTTTTAAATACAATGTTTTCGCGATACCATAACCAAAGGTCAGGTTCGCTAAAATCGGTAATGATCCTTCCGCAGGTTCACCTACGGAAACCTTGTTACGACTTTTACTTCCTCTAAATGACCAAGAACCCCAGTCCCC	Fungi	Glomeromycota	Glomeromycetes	Glomerales	Glomeraceae	Rhizophagus	Unknown	0.00114054	Not Core	0.00147234	Not Core
OTU4176	CTGCGTTCTTCATCGATGCCAGAACCAAGAGATCCGTTGTTGAAAGTTTTAACTATTATATAGTACTCAGACGACACTATAATTCAGAGTTTGGGGGTCCTTTGGCGGGCACTCACCAGCCGTAGCCGGTAGCCGAAGCGGCCCACCGAAGCAACAAAGGTATAATATTCAAGGGTGGGAGATCTACCCGTAAGGGCATGAACTCTGTAATGATCCTTCCGCAGGTTCACCTACGGAAACCTTGTTACGACTTTTACTTCCTCTAAATGACCAAGAAGTGTTCAT	Fungi	Ascomycota	Leotiomycetes	Helotiales	Unknown	Unknown	Unknown	0.000378378	Not Core	0.000907801	0.000548424
OTU1081	GGCTGCGTTCTTCATCGATGCGAGAACCAAGAGATCCGTTGTTGAAAGTTTTAAAGTCATTAGACTGGTTCAGACGTAAGTTCAAACAAGTGGTTCGGTTGGGGCTTCGGGCAGACTGACCGACCAGTGGCGAACCGCTGGTGCGCTGCCTAAGCAAAGGGGACGTTTCACGGAGGGTTGACGCGTGGGCCCGGCCGGCCATTTCCTCCCGTCGATTTGATTGTACGCCAACACTCCAGTTCAAAGCACACGCCCGCAAGTTGCAGGTGGGCCGGAGGGCGCCGACGGGAGTTCCTGGTGGCTCGTGCTTTCGCAGTCGGCCAGAGCCAAACTTTTTAATGATCCTTCCGCAGGTTCACCTACGGAAACCTTGTTACGACTTTTACTTCCTCTAAATGA…	Fungi	Ascomycota	Orbiliomycetes	Unknown	Unknown	Unknown	Unknown	Not Core	Not Core	Not Core	0.00143868
OTU202	CGTTCTTCATCGATGCTAGAGCCAAGAGATCCGTTGTTGAAAGTTTTAATTTTGATTTTGTAAATCACACTCAGAGTACTCAAATGGTAAATACAGAGGTTTCGGTCCCCCGGCGGGCGCCTGGTTCCGGGGCACGCCCCCGTGAGGAGGTGCGCCCGGGGCGTGTCCGCCGAAGCAACAGTGGTATTGGTTCACAATGGGTTTGGGAGTTTTGCAACTCGGTAATGATCCCTCCGCTGGTTCACCAACGGAGACCTTGTTACGACTTTTACTTCCTCTAAATGACCAAGAACCCCAGTCCCC	Fungi	Ascomycota	Sordariomycetes	Hypocreales	Bionectriaceae	Gliomastix	Unknown	Not Core	0.00101429	Not Core	0.00138252
OTU1068	CTGCGTTCTTCATCGATGCGAGAACCAAGAGATCCGTTGTTGAAAGTTGTTTTTATTGTATCAATAAAAAGTTTCAGACAAACCAATAAAAAACGTATAGGTTAAATACTTTGGGGGGCTTAAAGGTTAAGCATGGCCTGCCTATCCTTTAGGTTTTTCCCCCCACAAGACCAGCAAATTCCCGAAAGAACTTGCCTCGATGTCAATATTGCACAAGGTGTGGTTGGATTTGTTGAAGACGCGGTTGAGCGAACTTCAAGCTTTGTTAATGATCCTTCCGCAGGTTCACCTACGGAAACCTTGTTACGACTTTTACTTCCTCTAAATGACCAAGAACCCCAGCTCC	Fungi	Mucoromycota	Endogonomycetes	Gs20	Unknown	Unknown	Unknown	Not Core	Not Core	Not Core	0.00134842
OTU396	TGCGTTCTTCATCGATGCCGGAACCAAGAGATCCGTTGTTGAAAGTTTTAATGATTTAACTCAAACTCAGACGACACTCGATTCACTCAGGGTTCAAGGGGTCTCCGGCGGGCACGGGCCCGGGGGGTTTCACGCCCCCAGGCGACCAGGAACGGGCCCCAGTGGGCCCGCCGAAGCAACACGGTATAGTTAAACACGGGTGGGAGGTTGGGCTCGCAAGGAACCCTCACTCGGTAATGATCCTTCCGCAGGTTCACCTACGGAAACCTTGTTACGACTTTTACTTCCTCTAAATGACCAAGAACCCCAGTCCAC	Fungi	Ascomycota	Eurotiomycetes	Eurotiales	Trichocomaceae	Sagenomella	Sagenomella striatispora	Not Core	Not Core	Not Core	0.00130143
OTU965	GTTCTTCATCGATGCGAGAACCAAGAGATCCGTTGTTGAAAGTTTTAACATTTGTTATAAACAGTTCAGACAGAAGAAATTGGATACATGAGTTTTATTGATGACCTTCCATGGGGACTCCCTTGGGATTTACATCACAAGAGTGACCAAAGTCAGGCTCCATGGAAGCAACAGGCAAGGTACACAGAATGGGTTTAAACAGTTGATACATGAAATGTATAACCAATTTCTTTTAATGATCCTTCCGCAGGTTCACCTACGGAAACCTTGTTACGACTTTTACTTCCTCTAAATGACCAAGAATAAGAGTCAAGCA	Fungi	Ascomycota	Pezizomycetes	Pezizales	Pyronemataceae	Wilcoxina	Wilcoxina mikolae	Not Core	Not Core	Not Core	0.00127307
OTU5097	GGCTGCGTTCTTCATCGATGCGAGAACCAAGAGATCCATTGTTGAAAGTTGTATTAGATTTCAGCTTGTGAAAGCTTACTGCAATACATCATTCTGGCATATTATTGGGGTTTGGTATAAAAACATAGGCAGACAATGTGCACATATTGCTATTGCTCTGAAGTCGACACACAAGTCGACTCACATTGATTTGCCTACTGGGTGTGCACAATGGTGTAGAGGATGGAGATTTTGGGAGTGCACATATGCAAACCTGTGAGGGCAGCCAGCACATCCTTTTAAATCAATAATGATCCTTCCGCAGGTTCACCTACGGAAACCTTGTTATGACTTTTACTTCCTCTAAATGACCAAGAATACGGGTT	Fungi	Basidiomycota	Agaricomycetes	Agaricales	Clavariaceae	Clavaria	Clavaria sp	Not Core	Not Core	Not Core	0.00127049
OTU262	GGCTGCGTTCTTCATCGATGCCAGAACCAAGAGATCCGTTGTTGAAAGTTTTGATTCATTTTGAATTTTTGCTCAGAGCTGTAAGAAATAACGTCCGCGAGGGGACTACAGAAAGAGTTTGGTTGGTCCCTCCGGCGGGCGCCTGGTTCCGGGGCTGCGACGCACCCGGGGCGTGACCCCGCCGAGGCAACAGTTTGGTATGGTTCACATTGGGTTTGGGAGTTGTAAACTCGGTAATGATCCCTCCGCTGGTTCACCAACGGAGACCTTGTTACGACTTTTACTTCCTCTAAATGACCAAGAAAAACCCCG	Fungi	Ascomycota	Sordariomycetes	Hypocreales	Hypocreaceae	Trichoderma	Trichoderma sp	Not Core	0.00243304	Not Core	0.00126246
OTU1981	GCGTTCTTCATCGATGCCAGAACCAAGAGATCCGTTGTTGAAAGTTGTAATTATTATGTATAATTCAGACGCTGATTGAAGATTTAAAAAAGGTTATAGTTTTGTCCAACCGGCGAGCAAGCCCGCCGAGGAAACAATAGGTACGCAAAAACAAGGGTGTAAACAAGTAGCTAGGCTACTGAATGTAATGATCCTTCCGCAGGTTCACCTACGGAAACCTTGTTACGACTTTTACTTCCTCTAAATGACCAAGAATTAGATGC	Fungi	Ascomycota	Dothideomycetes	Pleosporales	Phaeosphaeriaceae	Unknown	Unknown	0.00277658	0.00161786	Not Core	0.00121547
OTU425	GCTGCGTTCTTCATCGATGCGAGAGCCAAGAGATCCGTTGTTGAAAGTTTTTTTTTATTAATTATTTTATTAATTTTAAAAATTTTGTTTGTTTGGTACAAATACACGAGCGGGTTGGTTGAATACTCGGGAGGCAGAAAAACCCCCCGACATTCATTAAAATTTTTTTTAATGATCCTTCCGCAGGTTCACCTACGGAAACCTTGTTACGACTTTTACTTCCTCTAAATGACCAAGAACCCCAGCCCC	Fungi	Glomeromycota	Paraglomeromycetes	Paraglomerales	Unknown	Unknown	Unknown	Not Core	Not Core	Not Core	0.00115645
OTU218	TTCTTCATCGATGCCAGAACCAAGAGATCCGTTGTTGAAAGTTTTAACTATTATATAGTACTCAGACGACATAAAATTTAGAGTTGGGGTCCTCTGGCGGGCACTGACCAGCGGAAATACCGCCGGTGGTCGTGAGACGGGCCCGCCAAAGCAACAAAGGTATGTAAACATAGGGTGGGAGATTTACCCCGAAGGGCAGGTTCTCTTAATGATCCTTCCGCAGGTTCACCTACGGAAACCTTGTTACGACTTTTACTTCCTCTAAATGACCAAGAACCCCAGTCCCC	Fungi	Ascomycota	Leotiomycetes	Helotiales	Unknown	Unknown	Unknown	Not Core	Not Core	Not Core	0.00113266
OTU1189	GCGTTCTTCATCGATGCCAGAGCTAAGAGATCCGTTGTTGAAAGTTTTAATTTATTTGCTTGTTTACTCAGAAAAACATTATAAAAACAGAGTTAGGAGTCCTCTGGCGGGGGCGGCCCGTTGTTACAGGGCCGTCTGTTCCCGCCGAAGCAACGTTTTAGGTATGTTCACAGGGTTGATGAGTTGTATAACTCGGTAATGATCCCTCCGCTGGTTCACCAACGGAGACCTTGTTACGACTTTTACTTCCTCTAAATGACCAAGAAGGATACGA	Fungi	Unknown	Unknown	Unknown	Unknown	Unknown	Unknown	0.00012973	0.0014125	Not Core	0.00110458
OTU485	CGGCTGCGTTCTTCATCGATGCGAGAGCCAAGAGATCCGTTGTTGAAAGTGATCTTTTATTTTTAAAATACATTATAAATTTGATTCAAAGAGTTGGGTTTTAAATACAATTTGATCGCAAAACCTCGCTAACGCTTGGTTTGCTATATTTTTAATGATCCTTCCGCAGGTTCACCTACGGAAACCTTGTTACGACTTTTACTTCCTCTAAATGACCAAGAAATCTACAC	Fungi	Glomeromycota	Glomeromycetes	Glomerales	Glomeraceae	Unknown	Unknown	0.000657658	0.000389286	0.000799291	0.000302006
OTU778	CTGCGTTTTCATCGATGCGAGAGCCAAGAGATCCGTTGTTGAAAGTGATCTTTATTTATTATATACATAATATAAAATGATTCAATTTATAAGAGTGGGGTTTTAAATACAAGTTTTCGCGAGACCATAACCAAAGATCAGGTCCGCTAAAAATCAGTAATGATCCTTCCGCAGGTTCACCTACGGAAACCTTGTTACGACTTTTACTTCCTCTAAATGACCAAGAAGAGGAGTCTCA	Fungi	Glomeromycota	Glomeromycetes	Glomerales	Glomeraceae	Unknown	Unknown	0.000373874	Not Core	0.00107589	Not Core
OTU219	CGTTCTTCATCGATGCGAGAGCCAAGAGATCCGTTGTTGAAAGTTTTTCTTTGTTATGTTTTGTTTACATTCTTTGACTAGTGTTAAAGATGAGAAAATTGTAGCGAGCAAAGCCCACTTCAATTTATTAAGGTGCACAGTGTTAGGATAAGTGGAGGTCAGGCCTCTAATCGCTTCCGCAGAAAAGAGCGCCCTAATATTCACTAATGATCCTTCCGCAGGTTCACCTACGGAAACCTTGTTACGACTTTTACTTCCTCTAAATGACCAAGAACCCCAGCCCC	Fungi	Basidiomycota	Microbotryomycetes	Unknown	Unknown	Unknown	Unknown	Not Core	Not Core	Not Core	0.00106648
OTU879	CGGCTGCGTTCTTCATCGATGCCAGAACCAAGAGATCCGTTGTTGAAAGTTTTAACTTATTTAAAAGTAACTCAGAGATGACATTAGAAGAGTTTTGTGCCGCAGGCAGGGCAGTTGTTACACCGCCACCAGCCTGCTAAGCAACTAGTCGTGTTCACAATGGTTGGGGGTTTAGGCCGAAGCCACCCAGTAATGATCCCTCCGCTGGTTCACCAACGGAGACCTTGTTACGACTTTTACTTCCTCTAAATGACCAAGAATTACATAC	Fungi	Ascomycota	Sordariomycetes	Sordariales	Lasiosphaeriaceae	Unknown	Unknown	0.00225676	Not Core	0.00105319	Not Core
OTU914	CTGCGTTCTTCATCGATGCGAGAGCCAAGAGATCCGTTGTTGAAAGTGATCTTTATTTATTATATACATATAAAATGATTCAATTTTAAGAGTGGGGTTTTAAATACAAGTTTTCGCGAGACCATGATCAAAGATCAGGCCCGCTAAAAATCGGTAATGATCCTTCCGCAGGTTCACCTACGGAAACCTTGTTACGACTTTTACTTCCTCTAAATGACCAAGAATATTAACC	Fungi	Glomeromycota	Glomeromycetes	Glomerales	Glomeraceae	Unknown	Unknown	0.00137748	Not Core	0.00104823	Not Core
OTU360	CTGCGTTCTTCATCGATGCGAGAGCCAAGAGATCCGTTGCTGAAAGTTGTATATGATTATTATAGGTACATAGACCCATTGATCACATTCTGCAACATACGACGTGGTATATGAATACATAGTACTCAAGGGTATGCAAGTCATTTGAGAAGAGCTGTATGCGTCTCTGCGCTCAGCATTTCTCACATCCGGAGTAGCCGTAGCCATCCGATAGTCGACTGCTTTCAACCCCCAAGACTACAAAAGGTGCACAGGTGGATGAATAGAGTCAAGACAAGCGTGCACATGCCCCGGAGAGCCAGCTACAACTCATCAAGAATATTCAATAATGATCCTTCCGCAGGTTCACCTACGGAAACCTTGTTACGACTTTTACTTCCTCTAAATGACCAAGAACCC…	Fungi	Basidiomycota	Agaricomycetes	Agaricales	Unknown	Unknown	Unknown	Not Core	0.000894643	Not Core	0.00103123
OTU136	GTTCTTCATCGATGCGAGAGCCAAGAGATCCGTTGCTGAAAGTTGTATATAGATGCGTTACATCGTAATACACATTCTGATACTTTATAGTGTTTGTGATAAACGCAGGCACAGACACGCTTCACAAGCTCCGGTAAAAGAGCACGCTTCACGATCTGATACCCACAGTAAGTGCACAGGTGTAGAGTGGATGAGCAGGGCGTGCACATGCCTCGGAAGGCCAGCTACAACCCAGTCAAAACTCGATAATGATCCTTCCGCAGGTTCACCTACGGAAACCTTGTTACGACTTTTACTTCCTCTAAATGACCAAGAACCCCAGCCCC	Fungi	Basidiomycota	Agaricomycetes	Polyporales	Ganodermataceae	Ganoderma	Unknown	Not Core	0.00287679	Not Core	0.00101891
OTU704	TCTTCATCGATGCCAGAACCAAGAGATCCGTTGTTGAAAGTTTTGACTTATTGTATAAGTTACTCAGAGAGGCCAATGATAACAGAGTTTCGGGCTTCTGACAGGTTTGCCGGGCCCCGCGAGCGGGGCCGGCACGGCCTGGGTTGCCCCGGGCCACCCGCCGAAGCAACGGTGAGGTAGGTTCACAATGGTTGGGAGTTTTGCAACTCTGTAATGATCCCTCCGCTGGTTCACCAACGGAGACCTTGTTACGACTTTTACTTCCTCTAAATGACCAAGAAGCCCAGTCACCC	Fungi	Unknown	Unknown	Unknown	Unknown	Unknown	Unknown	Not Core	Not Core	Not Core	0.00101605
OTU888	GCTGCGTTCTTCATCGATGCGAGAACCAAGAGATCCGTTGTTGAAAGTTTTAAAGTCATTAGACTGGTTCAGACGTAAGTTCAAACAAGTGGTTCGGTTGGGGCTTCGGGCAGACTGACCGGCCAGCGGCGAACCGCAGGTGCGCTGCCTAAGCAAAGGGGACGTTTCACGGAGGGTTGACGCGTGGGCCCGGCCGGTCATTCCCCCCCGTCGATTTGATTGTACGCCAACTCCAGTTTAGAGCACACGCCCGCAAGGTGCGGGCGGGCCGGAGGGCGCCGACGGGAGTTCCTGGCGGCTCGCGCTTTCGCAGTCGGCCGAAGCCAAACTTTTTAATGATCCTTCCGCAGGTTCACCTACGGAAACCTTGTTACGACTTTTACTTCCTCTAAATGACCA…	Fungi	Ascomycota	Orbiliomycetes	Unknown	Unknown	Unknown	Unknown	Not Core	Not Core	Not Core	0.000988539
OTU90	CTGCGTTCTTCATCGATGCCAGAACCAAGAGATCCGTTGTTGAAAGTTTTGATTCATTTAGAATGTTTTACTCAGAAAGACTTGCTATATCAAATCAGAGTTTGGGTGTCACCCGGCGGCGCGAACCGCCGAGGCAACGAAAACAAAGGTATATGTTCACAGTGGGTTTGGGAGTTGAAAACTCGGTAATGATCCCTCCGCTGGTTCACCAACGGAGACCTTGTTACGACTTTTACTTCCTCTAAATGACCAAGAACCCCAGTCCCC	Fungi	Unknown	Unknown	Unknown	Unknown	Unknown	Unknown	Not Core	Not Core	Not Core	0.000981089
OTU189	TGCGTTCTTCATCGATGCCAGAACCAAGAGATCCGTTGTTGAAAGTTGTAACGATTACGTTGTTTCTGACGCTGATTGCAATCACAAAGGGTTTTAAATGGTCCTACTGGCAGGCAAGCCTACCGAGGAAACAATGGGTGCGCAAAAAGCAAGGGTAGTAGAATTCAGGTGACAAGCTCGATCAGCAGAGGCCAAACATAACGTAGCCAACAAAAGTGGCTACACAATGCTCTCCAGTCTGCCCAAGCAGGGGGAACCAAACATCCCCCCACCCTCCTTTCGGAAAGCCTGATCCCCGTGGACTTCAATACTAGTTAATGATCCTTCCGCAGGTTCACCTACGGAAACCTTGTTACGACTTTTACTTCCTCTAAATGACCAAGAACCCCAGCCCC	Fungi	Ascomycota	Dothideomycetes	Pleosporales	Leptosphaeriaceae	Plenodomus	Plenodomus biglobosus	0.000323423	0.00181786	Not Core	0.000967335
OTU1382	TGCGTTCTTCATCGATGCGAGAGCCAAGAGATCCGTTGTTGAAACTTTGTATATAGATGCGTTACATCAATTACATTCAGAATTAAATATATGAATTTGTGTAGTAGCAGACGGAAACTGATGATCTCCCCAAATGAAAGGGAAGAAATAAGCCTCCGTCTCACAAGTGCACAGGGGTGTGTGGATGAAAGAGAAGGCGTGCACATGCCTTTTGCAAGGCCAGCTACAACCGACTCTACGTTCATTCGATAATGATCCTTCCGCAGGTTCACCTACGGAAACCTTGTTACGACTTTTACTTCCTCTAAATGACCAAGAACTTAGGTG	Fungi	Basidiomycota	Agaricomycetes	Cantharellales	Ceratobasidiaceae	Unknown	Unknown	Not Core	Not Core	Not Core	0.000961605
OTU981	CGTTCTTCATCGATGCGAGAGCCAAGAGATCCGTTGTTGAAAGTTTGTTTAAATTATTATCGTTAAAAATTTTGTTTGTTTTTTTGATCCAAATACACGAGCGGGTTTGGTTGAATACACGGGTAAGAGCACCGAAGCGCCCTCCACCCGACATTCATTATTGTTTTAATGATCCTTCCGCAGGTTCACCTACGGAAACCTTGTTACGACTTTTACTTCCTCTAAATGACCAAGAACCAGACGAA	Fungi	Glomeromycota	Paraglomeromycetes	Paraglomerales	Unknown	Unknown	Unknown	Not Core	Not Core	Not Core	0.000959599
OTU911	TTCTTCATCGATGCCAGAACCAAGAGATCCGTTGTTGAAAGTTTTGACTTATTGTATAAGTTACTCAGAGAGGCCAATATGCAAGAGTTTAGGGGCCTCTGACGGGCTGCCGGCTCCGCGAGGGGAGCTGGCGCGGCCTGGGTTGCCCCGGGCCACCCGCCGAAGCAACGGTGAGGTAGGTTCACAATGGTTGGGAGTTTTGCAACTCTGTAATGATCCCTCCGCTGGTTCACCAACGGAGACCTTGTTACGACTTTTACTTCCTCTAAATGACCAAGAACCCGAGTACGC	Fungi	Ascomycota	Sordariomycetes	Sordariales	Lasiosphaeriaceae	Unknown	Unknown	Not Core	Not Core	Not Core	0.000907736
OTU114	CTTCATCGATGCCAGAGCCAAGAGATCCGTTGTTGAAAGTTTTGATTCATTTTGTTTTCGGGCTTTCGCCCCTCAGAGAAATACGATTAAATCAGGGTTTGGTTTTCCCCGGCGGACGCCCGGAGGCCCGGAGGCCACCGCGCGCTGAGCCCGCCGAGGGAACGTTTGGTAAGTTCACAATGGGTTGGAGAGCCTAGGGCACTCTGGTAATGATCCCTCCGCTGGTTCACCAACGGAGACCTTGTTACGACTTTTACTTCCTCTAAATGACCAAGAACCCCAGTCACCCC	Fungi	Ascomycota	Sordariomycetes	Hypocreales	Incertae_sedis	Unknown	Unknown	0.000908108	0.000723214	Not Core	0.000898854
OTU692	TGCGTTCTTCATCGATGCGAGAACCAAGAGATCCGTTGTTGAAAGTGATCTTTTTTATTTATCATTAGATAATTTTTTTTTTTAAAGAGTGGGATGTTTTAAATACGAAAAAGTGGACGCAAAACCTCGCGAAACGCGAAGTTCGTCATAATTTGTAATGATCCTTCCGCAGGTTCACCTACGGAAACCTTGTTACGACTTTTACTTCCTCTAAATGACCAAGAACCCCAGACCC	Fungi	Glomeromycota	Unknown	Unknown	Unknown	Unknown	Unknown	Not Core	Not Core	Not Core	0.000884814
OTU928	GCGTCCTTCATCGATGCGAGAGCCAAGAGATCCGTTGTTGAAAGTGATCTTTTATTTTTATCATAATATAACATGATTTATAATTACAAGAGTGGGGTTTTAAATACAAAATTTCGCGAGACAATGATCCCTAAGGACCAGGCTCACTTAAATCGGTAATGATCCTTCCGCAGGTTCACCTACGGAAACCTTGTTACGACTTTTACTTCCTCTAAATGACCAAGAATCGAAGGAAC	Fungi	Glomeromycota	Glomeromycetes	Glomerales	Glomeraceae	Unknown	Unknown	Not Core	Not Core	0.000785106	Not Core
OTU3886	GCTGTGTTCTTCATCGATGCGAGAGCCAAGAGATCCGTTGTTGAAAGTTTGTTTAATTATTATCGTTAAAATTTTTGTTTGTTTTTTTGATCCAAATACACGAGCGGGTTTGGTTGAATACACGGGGAATGCACCGAAGCGCCCTCCCCGACATTCATTATTATTTTAATGATCCTTCCGCAGGTTCACCTACGGAAACCTTGTTACGACTTTTACTTCCTCTAAATGACCAAGAAACCTATGT	Fungi	Glomeromycota	Paraglomeromycetes	Paraglomerales	Unknown	Unknown	Unknown	Not Core	Not Core	Not Core	0.000784241
OTU1236	GGCTGCGTTCTTCATCGATGCCAGAACCAAGAGATCCGTTGTTGAAAGTTTTGATTCATTTGTTTTTAGACTCAGAGTGGTAATATATAACAAGAGTTTTTTTTGCGCCAGCGGCAGGCACCTGCGTGAGCAGGCTGGAGGCCCCGCCCTGGGGCCGCCTGCCGAAGCAACTGAACAGGTATGTAAACAAAGGGTTAGGGAGTTTTTCAACTCTGTAATGATCCCTCCGCTGGTTCACCAACGGAGACCTTGTTACGACTTTTACTTCCTCTAAATGACCAAGAACGGGGACC	Fungi	Ascomycota	Sordariomycetes	Sordariales	Incertae_sedis	Conlarium	Conlarium sp	Not Core	Not Core	Not Core	0.000776504
OTU105	GCGTTCTTCATCGATGCCAGAGCCAAGAGATCCGTTGTTGAAAGTTTTAAATATTAAAATTTTACTCAGACGACACTAATATTCAGGGTTTTGGGTCCTCTGGCGGGCACTTACCAGCCGAAGCCAGTAGCTAGGCGGCCCGCCAAAGCAACAAAGGTATGGTATACAAAGGGTGGGAGATCTACCCGTGAGGGCATGAACTCGGTAATGATCCTTCCGCAGGTTCACCTACGGAAACCTTGTTACGACTTTTACTTCCTCTAAATGACCAAGAACCCCAGCCCC	Fungi	Ascomycota	Unknown	Unknown	Unknown	Unknown	Unknown	Not Core	0.00451875	Not Core	0.000775931
OTU534	GTTCTTCATCGATGCCAGAACCAAGAGATCCGTTGTTAAAAGTTTTGATTGATTGGTATTCAATACTCCGACGCAAAGATGCAGAGTTGATGGGTCCTCTGGGGGACGTCCGGGCGCTGACGTCCGGGTCGCCCCCCGAGGCAACAGTTAGAAATCGACAAAGGGTTGGAGGTCGGGCCGGGGGGCCCTCACTCGGTAATGATCCCTCCGCAGGTTCACCTACGGAGACCTTGTTACGACTTTTACTTCCTCTAAATGACCAAGAACTCGAGTTCC	Fungi	Ascomycota	Dothideomycetes	Capnodiales	Teratosphaeriaceae	Devriesia	Devriesia sp	Not Core	Not Core	Not Core	0.000766762
OTU942	TTCTTCATCGATGCGAGAGCCAAGAGATCCGTTGTTGAAAGTTTGTTTAAATTATTATCGTTAAAAATTTTGTTTGTTTTTTTGATCCAAATACACGAGCGGGTTTGGTTGAATACACGAGTAAGAGCACCGAAGCGCCCTCTCCCGACATTCATTATTGTTTTAATGATCCTTCCGCAGGTTCACCTACGGAAACCTTGTTACGACTTTTACTTCCTCTAAATGACCAAGAAACTTAGTCGTCA	Fungi	Glomeromycota	Paraglomeromycetes	Paraglomerales	Paraglomeraceae	Unknown	Unknown	Not Core	Not Core	Not Core	0.000765616
OTU945	GGCTGCGTTCTTCATCGATGCGAGAGCCAAGAGATCCGTTGTTGAAAGTGATCTTTATTTATTTATATATAAAAATTTTTTTTTTATGAGTGGGGTTTTAAATACAATGTTTTCGCGATACCATAACCAAAGGTCAGGTTCGCTAAAATCGGTAATGATCCTTCCGCAGGTTCACCTACGGAAACCTTGTTACGACTTTTACTTCCTCTAAATGACCAAGAATCATAACAA	Fungi	Glomeromycota	Glomeromycetes	Glomerales	Glomeraceae	Unknown	Unknown	0.000727027	Not Core	0.000748936	Not Core
OTU614	TGCGTTCTTCATCGATGCCAGAACCAAGAGATCCGTTGTTGAAAGTTTTAATTATTAAAATAATACGCTCAGAATATAAAATAAAACAAGAGTTTAGTGTACCACCGGCGGGCTGCGCGGGAGTTGATACAGGGTAGCGCTACAGGGTAACCTACAGGGTAAGCTACCGGGTAACACCACTCTGCCTCCGTACGCAGTTCACGCCGAGGCATAACTGAGTAAAGTTTACAAATGGTATGGGAGTTGTATAACTCTGTAATGATCCCTCCGCTGGTTCACCAACGGAGACCTTGTTACGACTTTTACTTCCTCTAAATGACCAAGAAAAAAAGCACT	Fungi	Ascomycota	Sordariomycetes	Xylariales	Apiosporaceae	Arthrinium	Arthrinium sp	Not Core	Not Core	Not Core	0.000723782
OTU23	TTCTTCATCGATGCCAGAGCCAAGAGATCCGTTGTTGAAAGTTTTAATTTATTTGCTTGTTTTACTCAGAAGAAACATTATAGAAACAGAGTTAGGGGTCCTCTGGCGGGGGCGGCCCGTTTCACGGGGCCGTCTGTTCCCGCCGAAGCAACGTTTAGGTATGTTCACAGGGTTGATGAGTTGAATAACTCGGTAATGATCCCTCCGCTGGTTCACCAACGGAGACCTTGTTACGACTTTTACTTCCTCTAAATGACCAAGAACCCCAGTCACCCC	Fungi	Unknown	Unknown	Unknown	Unknown	Unknown	Unknown	0.000904505	0.0214482	Not Core	0.000722063
OTU592	TGCGTTCTTCATCGATGCCAGAACCAAGAGATCCGTTGTTGAAAGTTTTGATTTATTTAATCGTGTTACTCAGAAGATACTGTATAAAACAAGAGTTTGGGGTCCTCTGGCGGGCCGCCGGAGCGGGCACCGCCGAGGCAACGATAGGTATGTTCACAGGGGTTTGGGAGTTGTAAACTCGGTAATGATCCCTCCGCTGGTTCACCAACGGAGACCTTGTTACGACTTTTACTTCCTCTAAATGACCAAGAATGACGTAT	Fungi	Unknown	Unknown	Unknown	Unknown	Unknown	Unknown	0.000482883	0.00296696	Not Core	0.000709456
OTU754	GTTCTTCATCGATGCGAGAGCCAAGAGATCCGTTGTTGAAAGTTATGATTTAATTATTTGTTTTTAGGTCAGTTGATTAAATGTGTTTGATAAAAAACCTTGGTAGGCCGCTTCATAGCCAACTGTCCCATACAAATAGGATAGAGTTAGCAAGAAGTTGATTCCAATAAAATGAAATCAAAGCTCTAACCAAAGTATATCTAATAACAATGCACAAAAGGTGAATTATTTTTTGAGATTAAAAACCTCAAAAAAACTTCATTTCATTAATGATCCTTCCGCAGGTTCACCTACGGAAACCTTGTTACGACTTTTACTTCCTCTAAATGACCAAGAACCTCAGTACAA	Fungi	Basidiomycota	Agaricomycetes	Thelephorales	Thelephoraceae	Pseudotomentella	Unknown	Not Core	Not Core	Not Core	0.000694842
OTU388	CGTTCTTCATCGATGCCAGAACCAAGAGATCCGTTGTTGAAAGTTTTGCTTTTAATTCAATCATTGACTTAGACATAAAGACACGATTTATACAGAGTTTTGTGGTTGGCCATCGGCGGACGCGGGCCAGAGGACACGCCTTTCAGCGCTCCTCCGGCGGTCGTGAGACGGGCCCGCCGAAGCAACAGTGGTTCGGTAAACAAAGGGTTGGGAGGTCGGGCCTAGAAGACCCTAACTCGATAATGATCCTTCCGCAGGTTCACCTACGGAAACCTTGTTACGACTTTTACTTCCTCTAAATGACCAAGAACCCCAGCCCC	Fungi	Ascomycota	Eurotiomycetes	Chaetothyriales	Herpotrichiellaceae	Cladophialophora	Cladophialophora sp	Not Core	Not Core	Not Core	0.000692837
OTU1722	TGCGTTCTTCATCGATGCGAGAACCAAGAGATCCGTTGTTGAAAGTTTTAAAAGTCATTTAAGACTGATTCAGACAAAAGTTCAAACAATTGGTTTGGGTTGGTGCTTCGGGCAGACTGACCGGCCCGCGACCAAGCGCGGGTGTGCTGCCCAAGCAAAGGGGAAGTTTCACGGAGGGTTGACGCGTAGGTACGGCCAGCCAATCCCCCCCGTCAATTTGATTTGTACGCCGACTCCAGTTCAGAGCACATGCCTCAAAGGTACGGGCAGGCCGGAGGGCGCCGACGGGAGTTCCTGACGGCTCGTACTTTTCGCAGTCGGCCAGAGCCAAACTTTTTAATGATCCTTCCGCAGGTTCACCTACGGAAACCTTGTTACGACTTTTACTTCCTCTAAATG…	Fungi	Ascomycota	Orbiliomycetes	Orbiliales	Unknown	Unknown	Unknown	Not Core	Not Core	Not Core	0.000671633
OTU3751	GCGTTCTTCATCGATGCGAGAGCCAAGAGATCCGTTGCTGAAAGTTGTATATGATTGTTATAGGCACTTAGGCCCATTGATCACATTCTACAACATACTATGGGTATATGAATACATAGTACTTGAAGGAGAGGATTACAAGTCACTTTGAGAAGAGCTGTATGCTTTCGCACTCAGCATTCCTCACACCCGGAGTGACCAAATGGTCATCCGATTATTGACTGCTCTCAACCCCCAAGACTACAAAAGGTGCACAGGTGGATGAATAAAGTCAAGACAGGCGTGCACATGCCCCGAAGAGCCAGCTACAACCCATCAAGAATATTCAATAATGATCCTTCCGCAGGTTCACCTACGGAAACCTTGTTACGACTTTTACTTCCTCTAAATGACCAAGAA…	Fungi	Basidiomycota	Agaricomycetes	Agaricales	Lycoperdaceae	Calvatia	Calvatia cyathiformis	Not Core	Not Core	Not Core	0.000669054
OTU525	CGTTCTTCATCGATGCCAGAACCAAGAGATCCGTTGTTGAAAGTTTTAACGATTGTTATAGTACTCAGACGACAGTAACAAACCGAGTTTGAGAGGTCCTCTGGCAGGCGCGCACCAGCCCCAGGAGCCGGTGGCCAGGCCGAAGCCCAGCGGCCTGCCAAAGCAACAAGAATACGGAGATACACAAGGGTGGGGAGATCTACCCGTGAGGGCACGAACTCTGTAATGATCCCTCCGCAGGTTCACCTACGGAGACCTTGTTACGACTTTTACTTCCTCTAAATGACCAAGAACCGTAGTCCAC	Fungi	Ascomycota	Leotiomycetes	Helotiales	Unknown	Unknown	Unknown	Not Core	0.000854464	Not Core	0.000659599
OTU1362	TGCGTTCTTCATCGATGCGAGAGCCAAGAGATCCGTTGTTGAAAGTTTGTTTAATTATTATCGTTAAAAATTTTGTTTGTTTTTTTGGTTGATCCAAATACACGAGCGGGTTTGGTTGAATACACGGGGAATGCACCGAAGCGCCCTCCCCGACATTCATTATTGTTTTAATGATCCTTCCGCAGGTTCACCTACGGAAACCTTGTTACGACTTTTACTTCCTCTAAATGACCAAGAAATCTACAC	Fungi	Glomeromycota	Paraglomeromycetes	Paraglomerales	Unknown	Unknown	Unknown	Not Core	Not Core	Not Core	0.000653582
OTU348	TTCTTCATCGATGCCAGAACCAAGAGATCCGTTGTTGAAAGTTTTGATTCATTTTGTAATGATTCCACTCAGACATGCTAAAATAAAAATCTAGAGTTTGGGTCCCCCGGCGGGCCGCCTGGTTCCGGGGTGTAAAGCCCGGGGCGAGAACCCGCCGAAGCAACGGTTGTAAATGGTATAAGTTCACATGGGGTTTGGGAGTTGAAAACTCGGTAATGATCCCTCCGCTGGTTCACCAACGGAGACCTTGTTACGACTTTTACTTCCTCTAAATGACCAAGAACTCAAGTCACCCC	Fungi	Ascomycota	Sordariomycetes	Hypocreales	Clavicipitaceae	Unknown	Unknown	0.000258559	0.00123036	Not Core	0.000646418
OTU3655	CTGCGTTCTTCATCGATGCGAGAGCCAAGAGATCCGTTGTTGAAAGTGATCTTATTTATTATACATATAATAAAATGATTCAATTTATAAGAGTGGGGTTTTAAATACAAGTTTCCGCGAGACCATGATCAAAGATCAGATCCGCTAAAAATCGGTAATGATCCTTCCGCAGGTTCACCTACGGAAACCTTGTTACGACTTTTACTTCCTCTAAATGACCAAGAAAGCTGCCT	Fungi	Glomeromycota	Glomeromycetes	Glomerales	Glomeraceae	Unknown	Unknown	0.000332432	Not Core	0.000631206	Not Core
OTU40	CTGCGTTCTTCATCGATGCCAGAACCAAGAGATCCGTTGTTGAAAGTTTTGATTTATTTAATCGTGTTACTCAGAAGATACTGTATAAAACAAGAGTTTGGGGGTCCTCTGGCGGGCCGCCGGAGCGGGCACCGCCGAGGCAACGATAGGTATGTTCACAGGGGTTTGGGAGTTGTAAACTCGGTAATGATCCCTCCGCTGGTTCACCAACGGAGACCTTGTTACGACTTTTACTTCCTCTAAATGACCAAGAACCCCAGCCCC	Fungi	Unknown	Unknown	Unknown	Unknown	Unknown	Unknown	0.00122252	0.00865357	Not Core	0.000629226
OTU8008	TTCTTCATCGATGCGAGAGCCAAGAGATCCGTTGTTGAAAGTGATCTTTATTTATTATACACATATAAAATGATTCAATTTATAAGAGTGGGGTTTTAAATACAAGTTTTTGCGAGACCATGATCAAAAGATCAGGTCCGCTAAAATCGGTAATGATCCTTCCGCAGGTTCACCTACGGAAACCTTGTTACGACTTTTACTTCCTCTAAATGACCAAGAATCCTAGAGTC	Fungi	Glomeromycota	Glomeromycetes	Glomerales	Glomeraceae	Unknown	Unknown	0.000518919	Not Core	0.000625532	Not Core
OTU412	GCGTTCTTCATCGATGCCAGAACCAAGAGATCCGTTGTTGAAAGTTGTTACGATTGTATTTTTTTGATTTGACGCTGATTGCTAACAATGGAGTTGAAATGTCCAACCGGCAAGCAAGCCTGCCGAGGAAACAAAAGGTACGCAAAAAACAGGGTTAAATAGAACCGGTCAGACCGGCCTAAAAATACGTAATGATCCTTCCGCAGGTTCACCTACGGAAACCTTGTTACGACTTTTACTTCCTCTAAATGACCAAGAACCCCAGTCAATCC	Fungi	Ascomycota	Dothideomycetes	Pleosporales	Unknown	Unknown	Unknown	0.000996396	Not Core	Not Core	0.000624642
OTU2500	GGCTGCGTTCTTCATCGATGCGAGAACCAAGAGATCCGTTGTTGAAAGTGATCTTTTTTATTTATCATCAGATAATTTTTTTTTTAAAGAGTGGGATGTTTTAAATACGAAAAAGTGAACGCAAAACCTCGCGAAACGCGAAGTTCGCCATAATTTGTAATGATCCTTCCGCAGGTTCACCTACGGAAACCTTGTTACGACTTTTACTTCCTCTAAATGACCAAGAACCGCTCCC	Fungi	Glomeromycota	Glomeromycetes	Glomerales	Glomeraceae	Unknown	Unknown	Not Core	Not Core	Not Core	0.000618911
OTU4001	GCTGCGTTCTTCATCGATGCCAGAACCAAGAGATCCGTTGTTGAAAGTTTTGCTTTAATTTAATCATAGACTTAGACATATGTCACGATTCATTCAGAGTTTAAGTGGTTGGCCATCGGCGGACGCTGGCCAGAGGGCGCGTTGCGGCGGTCCCCCGGCGGCCGTGAGGCGGGTCCGCCGAAGCAACAGAGGTTCAATAAACATAGGGTTGGGAGGTCGGGCCTAGAAGACCCTAACTCGTTAATGATCCTTCCGCAGGTTCACCTACGGAAACCTTGTTACGACTTTTACTTCCTCTAAATGACCAAGAATACGAACA	Fungi	Ascomycota	Eurotiomycetes	Chaetothyriales	Herpotrichiellaceae	Cladophialophora	Cladophialophora chaetospira	0.00112973	Not Core	0.000610638	Not Core
OTU641	CTGCGTTCTTCATCGATGCGAGAACCAAGAGATCCGTTGCTGAAAGTTTTAAGATAATTTGATTTCTCAAATAGTAGTTATCAGACAGCATGACATTTCATCAACTAGTTTGATATGGGCTTCTGACAGCCTTATCCCTCCAGCTTTCGCTGAGAGTGCTGCCGAAGCAAAGGTAGAAGTTTCACAATGGGTAGACACAATAACCATACCCCCGAGAGGGCAGGACAGTGGTGTAGTCCGCCGGAGTTTAAGCCGGGGCACTTTTAATGATCCTTCCGCAGGTTCACCTACGGAAACCTTGTTACGACTTTTACTTCCTCTAAATGACCAAGAACCCCCACC	Fungi	Ascomycota	Orbiliomycetes	Unknown	Unknown	Unknown	Unknown	Not Core	Not Core	Not Core	0.000597708
OTU448	CGTTCTTCATCGATGCCAGAACCAAGAGATCCGTTGTTGAAAGTTTTAACGATTGTATAAGACTCAGACAACACTGATAACTGGAGTTTGGAGATCCTCTGGCAGGCACGCACCAGCCCGAGAGCCGGTGGCCAGGCATGAGCCCAGGCGGCCTGCCAAAGCAACAAAGGTATGAATACGCAAGGGTGGGAGATCTACCCGTGAGGGCATGAACTCTGTAATGATCCCTCCGCAGGTTCACCTACGGAGACCTTGTTACGACTTTTACTTCCTCTAAATGACCAAGAACAGAAGTCACCCG	Fungi	Ascomycota	Leotiomycetes	Helotiales	Helotiaceae	Scytalidium	Scytalidium sp	Not Core	Not Core	Not Core	0.000586819
OTU2544	GCGTTCTTCATCGATGCTGGAGCCAAGAGATCCGTTGTTAAAAGTTTTGACAGTTCGCTAAGAACACTCAGAAGTATCGTCGGGTTCGAAAACAGAGATTCTGATGAGACCGGCGGGCACCCTTGCGGGCGCCGCCGAAGCAACAGGTATAATAGTTCACAAAGGGTAGAGAGTGTAGTACTCAGTAATGATCCCTCCGCTGGTTCACCAACGGAGACCTTGTTACGACTTTTACTTCCTCTAAATGACCAAGGAAGGGAACGA	Fungi	Ascomycota	Sordariomycetes	Glomerellales	Plectosphaerellaceae	Plectosphaerella	Plectosphaerella niemeijerarum	Not Core	0.000833929	Not Core	0.000586533
OTU669	CGTTCTTCATCGATGCCGGAACCAAGAGATCCGTTGTTGAAAGTTTTAACTTATTTGTATTTTCACTCAGACTTCAATCTTCAGACAGAGTTCGAGGTGTCTTCGGCGGGCGCGGGCGTAGGGGCAGGTGCCCCTTAGCGGCCAGAATGGCGGGCCCGCCGAAGCAACAAGGTACAATAAACACGGGTGGGAGGTTGGACCCAGAGGGCCCGCACTCGGTAATGATCCTTCCGCAGGTTCACCTACGGAAACCTTGTTACGACTTTTACTTCCTCTAAATGACCAAGAACGCCAGCCCC	Fungi	Ascomycota	Eurotiomycetes	Eurotiales	Aspergillaceae	Penicillium	Unknown	Not Core	Not Core	Not Core	0.000583668
OTU556	CGTTCTTCATCGATGCCAGAACCAAGAGATCCATTGTTAAAAGTTGTAATAATTTAGGTTGGTATCAGAAGTTTTCATGTATAGATGCAAGGGTTTTGGGTGGTTCCTGCCGGCAGGCGAGCCTGCCGAGGAAGCGATAAGGGTACACATAGGCAAAGGGTGGGTAAATAGTAGCGCACAGCCCCTAGGGGCCGGCGCAAGTATTTTGTAATGATCCTTCCGCAGGTTCACCTACGGAAACCTTGTTACGACTTTTACTTCCTCTAAATGACCAAGAACCCCAGTCCCA	Fungi	Ascomycota	Dothideomycetes	Pleosporales	Periconiaceae	Periconia	Periconia cookei	Not Core	Not Core	Not Core	0.000559026
OTU682	TGCGTTCTTCATCGATGCCAGAACCAAGAGATCCGTTGTTGAAAGTTTTTATTTATTTGTAAAAACGACTCAGAAGATTCTCAGTAAAAACAAGAGTTAAGGTCCCCCGGCGGCCGCCTGGATCCGGGGCACGCAAGGCGCCCGGGGCGATCCGCCGAAGCAACGATAGGTATGTTCACATGGGTTTGGGAGTTGTAAACTCGGTAATGATCCCTCCGCTGGTTCACCAACGGAGACCTTGTTACGACTTTTACTTCCTCTAAATGACCAAGAACCCCCCCT	Fungi	Ascomycota	Sordariomycetes	Hypocreales	Bionectriaceae	Clonostachys	Unknown	Not Core	Not Core	Not Core	0.000541261
OTU6316	GCGTTCTTCATCGATGCGAGAGCCAAGAGATCCGTTGTTGAAAGTGATCTTTATTTATTTATATATAAAAAATTTTTTTTTTTTATGAGTGGGGTTTTAAATACAATGTTTTCGCGATACCATAACCAAAGGTCAGGTCCGCTAAAATCGGTAATGATCCTTCCGCAGGTTCACCTACGGAAACCTTGTTACGACTTTTACTTCCTCTAAATGACCAAGAACGCGAGATCT	Fungi	Glomeromycota	Glomeromycetes	Glomerales	Glomeraceae	Unknown	Unknown	0.000166667	Not Core	0.000474468	Not Core
OTU7270	TTCTTCATCGATGCGAGAGCCAAGAGATCCGTTGTTGAAAGTTGTTTATAGTTGTACATTGTACAGGTACATTCTATTACATACAGAGTGTGTAAACTACTCGAGTACCAGGTTAGGACCTTCATCTCAAACCTTCTGCCATGCTACTGGCGGTGCTCAGAGTCAAAGTGCACAGGTGTGTGGATTGCGACTGAACGTGCACATGTGTTGCCACCAGCACAGGACAGTCGACTTGAAGTTTCATTAATGATCCTTCCGCAGGTTCACCTACGGAAACCTTGTTACGACTTTTACTTCCTCTAAATGACCAAGAAAGACAGTTCAA	Fungi	Basidiomycota	Agaricomycetes	Sebacinales	Unknown	Unknown	Unknown	Not Core	Not Core	Not Core	0.000471347
OTU2638	TTCTTCATCGATGCCAGAACCAAGAGATCCGTTGTTGAAAGTTTTAACTATTTTATAGTACTCAGACGACATATAATACAGAGTTGTGGTCCTCTGGCGGGCACGATCCAGCCGAAGCCGGTGCTTGCGCGGCCCGCCAAAGCAACAAATTGAGATAATCAAGGGTGAGAAGGACCGGTTTCCCGGCTTCATTTTTAATGATCCTTCCGCAGGTTCACCTACGGAAACCTTGTTACGACTTTTACTTCCTCTAAATGACCAAGAACCCCAGTTACC	Fungi	Ascomycota	Unknown	Unknown	Unknown	Unknown	Unknown	Not Core	Not Core	Not Core	0.00045616
OTU962	GCTGCGTTCTTCATCGATGCTGGAACCAAGAGATCCGTTGTTGAAAGTTTTGATAATTCAATCTCACTCGGACAGTACCACATTCTCAGAGTTAAAGTTTGACGAGTCCATGACATCGCCAAAGAAACCAGAGGTTCAACAAGGGGTGTGAATGAGGCCGAAGCCTGAACACTGTAATGATCCTTCCGCAGGTTCACCTGGACGCGAGATTAGTGACGGTTCCCACCACCAGCGAGGATCGTGGGTGATAACTTACCTACGGAAACCTTGTTACGACTTTTACTTCCTCTAAATGACCAAGAACGCAATCAA	Fungi	Ascomycota	Unknown	Unknown	Unknown	Unknown	Unknown	0.000438739	Not Core	0.000446099	Not Core
OTU953	CGTTCTTCATCGATGCCAGAACCAAGAGATCCGTTGTTGAAAGTTTTAACAATTGTATAATACTCAGACGACACTGATAACCAGAGTTTGGGGGTCCTCTGGCAGGCGCACACCAGCCCCAGAGCCGGTGGCCAGGTCGAAACCCAGCGGCCTGCCAAAGCAACAGAGGTATAAATACACAAGGGTGGGAGATCTGCCCCGAGGGGCCTGAACTCTGTAATGATCCCTCCGCAGGTTCACCTACGGAGACCTTGTTACGACTTTTACTTCCTCTAAATGACCAAGAACCAAAGTCCC	Fungi	Ascomycota	Leotiomycetes	Helotiales	Helotiaceae	Scytalidium	Scytalidium album	Not Core	Not Core	Not Core	0.00044298
OTU977	CGTTCTTCATCGATGCCAGAACCAAGAGATCCGTTGCTGAAAGTTTTTACTTTTTTTATGTTTCTTCAGAATGCCACTGAAATCAGAGTTGCAAGCCTCTGGCAGATTTGTTTGCTTCCCTCCCAGGGAAAATCTGCCGAAGCAACCAAGAAAATTCGCAAGGGTTGAGAGTGTAACTCAGTAATGATCCCTCCGCTGGTTCACCAACGGAGACCTTGTTATGACTTTTACTTCCTCTAAATGACCAAGAATTTAAGTCCC	Fungi	Ascomycota	Sordariomycetes	Unknown	Unknown	Unknown	Unknown	Not Core	Not Core	0.000421277	Not Core
OTU2170	CGGCTGCGTTCTTCATCGATGCGAGAACCAAGAGATCCGTTGTTGAAAGTTTTATAAGATTTGCTTTCTCTGCTCAGACGGTGCAATAATAACTGAAAATAGTTTGAAAGGTTTGTTCACAAAGAGACGCCCAGTGGGCGGGAGTGTTCTCCGTCTTCCGGTCACCGGTACCACACCAGGATTAGAGGCCCTTGGTTGCGATGCTCCAACGCTGTTTCTCGACTCGGGGAGTTTCAGTCCCGTCTGTCGCAGCGGGCCTTAGCAGTTAACAGGCAGTTCTCGTGAGAGAGGTTATCCCGTTTCACGTCCGGCCGGCATCGGCACAAAAATCCTGTGTTCATCGCGACTGAGCGGCAAAACCTATGGCTTCCGGTTCCCTCCGACCAAAGCCTACACTCA…	Fungi	Unknown	Unknown	Unknown	Unknown	Unknown	Unknown	Not Core	Not Core	Not Core	0.000419484
OTU1051	TTCTTCATCGATGCCAAAACCAAGAGATCCGTTGTCGAAAGTTTTGATATATTGCTTGATGCTCTGACAGTACATAATCTCAGAGTATGTATTCTTCGGCGAGCCCGCACTGGGACATCGGACTCGGATGTCCAGTGGCTGTTTCCAGCGTCTCGCCGAAGCAACAGTCAAGACACAAGGGTGGGAGTTCCTGCAAGCAGGATTACTCGGTAATGATCCTTCCGCAGGTTCACCTTTCAGATAGTTAGCAACGACTCAAAAAAGCAGAGGAGAATTAATTACTGACCTACGGAAACCTTGTTACGACTTTTACTTCCTCTAAATGACCAAGAACAAGAGTGACC	Fungi	Ascomycota	Unknown	Unknown	Unknown	Unknown	Unknown	Not Core	Not Core	0.000415603	Not Core
OTU1232	TGCGTTCTTCATCGATGCCAGAACCAAGAGATCCGTTACTGAAAGTTTTGATTTATTTATGGGTTTACTCAGAAGTTACATATAGAAACAGAGTCTTAGGGGTCCTCTGGCGGGCCGTCCCGTTTTACCGGGAGCGGGCTGATCCGCCGAGGCAACAAGTGGTATGTTCACAGGGGTTTGGGAGTTGTAAACTCGGTAATGATCCCTCCGCTGGTTCACCAACGGAGACCTTGTTACGACTTTTACTTCCTCTAAATGACCAAGAAATGCAGTAGCC	Fungi	Ascomycota	Sordariomycetes	Hypocreales	Nectriaceae	Unknown	Unknown	0.000207207	0.000622321	Not Core	0.000412034
OTU597	GCGTTCTTCATCGATGCCAGAACCAAGAGATCCGTTGTTGAAAGTTTTAACTATTGAATAGTACTCCGACGACACACACACTCAGGGTTTGGGGTCTCTGGCGGGCTGAGCCCGCCAAAGCAACAGCGGTCTGGTACACAAGGGTGGCGTCTCTACCCAGAGGGCAGGAGCTCGGTAATGATCCTTCCGCAGGTTCACCTACGGAAACCTTGTTACGACTTTTACTTCCTCTAAATGACCAAGAACCCCAGTCACCCC	Fungi	Ascomycota	Unknown	Unknown	Unknown	Unknown	Unknown	Not Core	Not Core	Not Core	0.000405158
OTU1265	TGCGTTCTTCATCGATGCGAGAGCCAAGAGATCCGTTGTTGAAAGTTTGTTTTTTATTATAATACATAAAGTTTTTGTTTGACGTTTGATCCAAATACAAGAGCGGGTTGTTGAATACGCCGGGACGAAAAAATCCGCCCCGGCAATTCATTATTTTTTAATGATCCTTCCGCAGGTTCACCTACGGAAACCTTGTTACGACTTTTACTTCCTCTAAATGACCAAGAACCATACGGT	Fungi	Glomeromycota	Paraglomeromycetes	Paraglomerales	Paraglomeraceae	Paraglomus	Paraglomus brasilianum	0.00033964	Not Core	Not Core	0.000399713
OTU1446	TGCGTTCTTCATCGATGCCAGAACCAAGAGATCCGTTGTTGAAAGTTTTTTTATTGACAGTTTATCAGACTTCAAGATGCTTCAGAGTTACTGCCGGCCGGGGGTCGCCCCCACTGGCCGAAACAATAGTCACTAAATAACAGAGGGCGGGTGGCGGGCAGAGCCCAAAAACCCAGTAATGATCCTTCCGCAGGTTCACCTACGGAAACCTTGTTACGACTTTTACTTCCTCTAAATGACCAAGAACAAAACCAA	Fungi	Ascomycota	Dothideomycetes	Venturiales	Sympoventuriaceae	Veronaeopsis	Veronaeopsis simplex	Not Core	Not Core	Not Core	0.000398567
OTU3161	TCTTCATCGATGCCAGAACCAAGAGATCCGTTGTTGAAAGTTTTGATTCATTTGTTTTTAGACTCAGAGTGGTAATATATAACAGAGTTTTTTTGCGCCAGCGGCAGGCACCTGCGTGAGCAGGCTGGAGGCCCCGCCCTGGGGCCGCCTGCCGAAGCAACTGAACAGGTATGTAAACAAAGGGTTAGGGAGTTTTTCAACTCTGTAATGATCCCTCCGCTGGTTCACCAACGGAGACCTTGTTACGACTTTTACTTCCTCTAAATGACCAAGAACGTGAGTCACGGG	Fungi	Ascomycota	Sordariomycetes	Sordariales	Incertae_sedis	Conlarium	Conlarium sp	Not Core	Not Core	Not Core	0.000396562
OTU605	TGCGTTCTTCATCGATGCTAGAGCCAAGAGATCCGTTGTTGAAAGTTTTGATTATTTTGTTTGTGTACTCAGAAGACAGGTCGAAAACAAAAAGAGTTTGATAAAACCTCCGGCGGGGTGCCTTGCAGCCTGAGGACCTCCGGAGAGGCCACCCCACCGAAGCAACATACAGGTAGGTTCACAATGGTTTAGGGAGTTTTTACACTCTGTAATGATCCCTCCGCTGGTTCACCAACGGAGACCTTGTTACGACTTTTACTTCCTCTAAATGACCAAGAACACCCCCC	Fungi	Ascomycota	Sordariomycetes	Unknown	Unknown	Unknown	Unknown	Not Core	Not Core	Not Core	0.000375645
OTU362	GCGTTCTTCATCGATGCGAGAGCCAAGAGATCCGTTGTTGAAAGTTTTGTTTTGTTAAAATAATAACGTTCATTACACAATGTTTGTATTAAAACGCCCCGAAGGGCACAGTTCACAGAGGTTTGGATAGTTATAAGCCCAAAAAGGGCGTTCACTAATGATCCTTCCGCAGGTTCACCTACGGAAACCTTGTTACGACTTTTACTTCCTCTAAATGACCAAGAACCCCAGTACCC	Fungi	Basidiomycota	Tremellomycetes	Tremellales	Unknown	Unknown	Unknown	Not Core	Not Core	Not Core	0.000363324
OTU3950	CGTTCTTCATCGATGCCAGAACCAAGAGATCCGTTGCTGAAAGTTTTTACTTTTTTAAGTTTCTTCAGAATGCCACTGAAATCAGAGTTACAAGCCTCTGGCAGATTTGTTTGCTTCCCCTCCCAGGGAAAATCTGCCGAAGCAACCAAGAAAATTCGCAAGGGTTGAGAGTGTAACTCAGTAATGATCCCTCCGCTGGTTCACCAACGGAGACCTTGTTACGACTCTTACTTCCTCTAAATGACCAAGAATAGAAGTCCCC	Fungi	Ascomycota	Sordariomycetes	Unknown	Unknown	Unknown	Unknown	Not Core	Not Core	0.000304965	Not Core
OTU1203	TGCGTTCTTCATCGATGCCAGAACCAAGAGATCCGTTGTTGAAAGTTTTAACGATTGTTATGGTACTCAGACGACACTGACAAACCGAGTTTGAGAGGTCCTCTGGCAGGCGCGCACCAGCCCGCGAGCCGGTGGTTGGCGAACCAACGGCCTGCCAAAGCAACAAAATGTAGAGAATACACAAGGGTGGGAGATCTACCCGTGAGGGCACGAACTCTGTAATGATCCCTCCGCAGGTTCACCTACGGAGACCTTGTTACGACTTTTACTTCCTCTAAATGACCAAGAACTCCAGTGCCC	Fungi	Ascomycota	Leotiomycetes	Helotiales	Unknown	Unknown	Unknown	Not Core	Not Core	Not Core	0.000293696
OTU684	TCTTCATCGATGCGAGAGCCAAGAGATCCGTTGTTGAAAGTGATCTTTATTTACTATATACATAATAAAATGATTCAATTTATAAGAGTGGGGTTTTAAATACAAGTTTTCGCGAGACCATGATCAAAGATCAGGTCCGCTAAAATCGGTAATGATCCTTCCGCAGGTTCACCTACGGAAACCTTGTTACGACTTTTACTTCCTCTAAATGACCAAGAACAAAAGTCCCTG	Fungi	Glomeromycota	Glomeromycetes	Glomerales	Glomeraceae	Unknown	Unknown	0.000525225	Not Core	0.000269504	Not Core
OTU594	CGGCTGCGTTCTTCATCGATGCAAGAGCCAAGAGATCCATTGTTAAAAGTTGTCATTTTTATTGGTTTCAACCTAAACTCTGTCAAACTAATAAGCGTCTATGTGGTCAGGCACCCAAAGTCACCCCTAAAGGCGTCTCCAAGCACACTGTCCGGAGCAGTCCAGGCCCGAAAGCCTAGCCTGCCCAACCAAAGCCGACAATCCGTGAGGATCATCAGACTCGGGGTATATATACATGTACGAGATCCCTTGCGGGCTCGACATGCAACATGATTTGTTAATGATCCTTCCGCAGGTTCACCTACGGAAACCTTGTTACGACTTTTACTTCCTCTAAATGACCAAGAACCGAACCC	Fungi	Rozellomycota	Unknown	Unknown	Unknown	Unknown	Unknown	0.000144144	Not Core	0.000234752	Not Core
OTU1653	CGTTCTTCATCGATGCCAGAACCAAGAGATCCGTTGTTGAAAGTTTTGATTTATTTATGGTTTTACTCAGAAGTTACATATAGAAACAGAGTTTAGGGGTCCTCTGGCGGGCCGTCCCGTTTTACCGGGAGCGGGCTGATCCGCCGAGGCAACAGTAAGGTATGTTCACAGGGGTTTGGGAGTTGTAAACTCGGTAATGATCCCTCCGCTGGTTCACCAACGGAGACCTTGTTACGACTTTTACTTCCTCTAAATGACCAAGAAGTAGAGTCCCA	Fungi	Ascomycota	Sordariomycetes	Hypocreales	Nectriaceae	Unknown	Unknown	0.000636036	0.0014875	Not Core	0.000231232
OTU210	TGCGTTCTTCATCGATGCGAGAGCCAAGAGATCCGTTGTTGAAAGTTGTATTTTGAATTGTTTATTCATAATATTTTTCAGACAAAGAGTTAAAAGATATGGTTGATGTTTGGCCAATCTCCATAAAGAAGATCGACTGACATTGCACACAAGGTGGATATGGATTTAAAAAGTGCCATAAAACACTTATTATGAATGATCCTTCCGCAGGTTCACCTACGGAAACCTTGTTACGACTTTTACTTCCTCTAAATGACCAAGAATCCCAGCCGC	Fungi	Mortierellomycota	Mortierellomycetes	Mortierellales	Mortierellaceae	Mortierella	Mortierella elongata	Not Core	Not Core	Not Core	0.000216332
OTU4154	CTGCGTTCTTCATCGATGCCAGAACCAAGAGATCCGTTGTTGAAAGTTATATTTTGAATTAAGTTAATTCATAATAATACTGATCTTCAGATAAATTGACAATTAAAAAGTAAAGTGTTTATTTAAAAAAAAAAACATTGCACACAAGGTGGATATGGATTTGTTTGAAAAGTGCCATAAAACACTTTTATTATGAATGATCCTTCCGCAGGTTCACCTACGGAAACCTTGTTACGACTTTTACTTCCTCTAAATGACCAAGAAAGGAAGACCC	Fungi	Mortierellomycota	Mortierellomycetes	Mortierellales	Mortierellaceae	Mortierella	Unknown	Not Core	Not Core	Not Core	0.000174499
OTU2	CGTTCTTCATCGATGCCAGAACCAAGAGATCCGTTGTTGAAAGTTGTAAATAATTAGATTATTTTCAGACGCTGATTGCAATTACAAAAAAGGTTTTGGTTTGTCCAATCGGCAGCTTGCGCCACCGAGGAAACAAGAGTACGCAAAAGACATGGGTGTAGACGAGAGCTTTACAGCCCCCGACTTGACTTTTGATAATGATCCTTCCGCAGGTTCACCTACGGAAACCTTGTTACGACTTTTACTTCCTCTAAATGACCAAGAACCCCAGCCCC	Fungi	Unknown	Unknown	Unknown	Unknown	Unknown	Unknown	0.0373676	Not Core	Not Core	Not Core
OTU4	GTTCTTCATCGATGCGAGAGCCAAGAGATCCGTTGTTGAAAGTTGTATTTTGAATTAAGTTATTCATAATATTTTTCAGACAAAATCACTAAAGTTCTGAGTAGATATAAATCCCAAAGGTGACCAAACGGGCTTTTGACAGCCAGCTGGCCTCCAGTGAGATGACATTGCACACAAGGTGGATATGGATTTTTTTAAAAGTGCCATAAAAACACTTTGATTATGAATGATCCTTCCGCAGGTTCACCTACGGAAACCTTGTTACGACTTTTACTTCCTCTAAATGACCAAGAACCCCAGTCCCC	Fungi	Mortierellomycota	Mortierellomycetes	Mortierellales	Mortierellaceae	Mortierella	Mortierella alpina	0.000618919	0.0305946	Not Core	Not Core
OTU227	TGCGTTCTTCATCGATGCGAGAGCCAAGAGATCCGTTGCTGAAAGTTGTATAAAGTTTAAAGGGTCAATCAAGTCCCAATAAAAGACATTCAAGACATTCATAGAGTTTGTAAAATACATAGAACTGGAATACTAGTCCCAGAATGAACTAGGACGTTCCTCGAAGCTCTACAATAAGTGCACAGGTGGATGAGATGAATAGAAGCAGCAAGCACATGCCTGTTAAGACCAGCTCAACTACTTCAAACATTCAATAATGATCCTTCCGCAGGTTCACCTACGGAAACCTTGTTACGACTTTTACTTCCTCTAAATGACCAAGAACCCCAGCCCC	Fungi	Basidiomycota	Agaricomycetes	Agaricales	Unknown	Unknown	Unknown	0.0287045	Not Core	Not Core	Not Core
OTU239	TTCTTCATCGATGCGAGAGCCAAGAGATCCGTTGTTGAAAGTTGTATTTTGTTATGGTTTTTACATTCTGGACTGCTTGTTGCATGTGAAAGGCGGAGGCGGTCGATTAAGACCGCGACCGAGGTTGTGCACGATGTGTGTGAGGTTTATACGACGTGCAGCCGAAGCGCACAGCCGTGAATCTTTAATGATCCTTCCGCAGGTTCACCTACGGAAACCTTGTTACGACTTTTACTTCCTCTAAATGACCAAGAACCCCAGTCACCCC	Fungi	Basidiomycota	Agaricomycetes	Auriculariales	Auriculariaceae	Auricularia	Auricularia sp	0.026845	Not Core	Not Core	Not Core
OTU18	TGCGTTCTTCATCGATGCCAGAACCAAGAGATCCGTTGTTGAAAGTTTTGACTTATTAAGTACAAAGACTCAGAGAGGCCATAAAAGTTCAAGAGTTAGATACCTCCGGCGGGCGCCCGAGTAGGGCCGGGGACCCCGGAGACCGGGGCCAACCCGCCGAAGCAACGTTGAAGGTATGTTCACAATGGTTTGGGAGTTTTGCAACTCTTTAATGATCCCTCCGCTGGTTCACCAACGGAGACCTTGTTACGACTTTTACTTCCTCTAAATGACCAAGAACCCCAGCCCC	Fungi	Ascomycota	Sordariomycetes	Sordariales	Chaetomiaceae	Humicola	Humicola grisea	Not Core	0.0249839	Not Core	Not Core
OTU99	CGTTCTTCATCGATGCCAGAACCAAGAGATCCATTGTTGAAAGTTGTGATAATTTAGGTTTGTTATCAGAAGTTTTCGCGTATAATGCAAGGGGTTTCGTGGGTTCCTGGCGGCGGGCGAGCCCGCCGAGGAAGCTATAGAGGTACACGTAGGCAGAGGGTGGGTGTATAAGGAGCGCCGAAGCGCCCCGAATGTGTAATGATCCTTCCGCAGGTTCACCTACGGAAACCTTGTTACGACTTTTACTTCCTCTAAATGACCAAGAACCCCAGTCCCC	Fungi	Ascomycota	Unknown	Unknown	Unknown	Unknown	Unknown	0.0227865	Not Core	Not Core	Not Core
OTU102	CTGCGTTCTTCATCGATGCCAGAACCAAGAGATCCGTTGTTGAAAGTTTTAACTATTATATAGTACTCAGACGACACTGATACAGAGTTTGGGGTCTCTGGCGAGCACGCGTCAGCCGAGGCCGACGGCCTAGGGCGGCTCGCCAAAGCAACATTCGTTGGTATAACAAAGGGTGGGAGGTCTACCCCGAAGGGCATGATCTCTGTAATGATCCTTCCGCAGGTTCACCTACGGAAACCTTGTTACGACTTTTACTTCCTCTAAATGACCAAGAACCCCAGTCCCC	Fungi	Ascomycota	Leotiomycetes	Helotiales	Unknown	Unknown	Unknown	0.0213036	Not Core	Not Core	Not Core
OTU132	GCTGCGTTCTTCATCGATGCGAGAGCCAAGAGATCCGTTGTTGAAAGTTGTATTAAGTTATGGTATAAGACATTCGGGTTTGCTTGTGTGATGTGAAAAGGCGAGCGGGTCTCCCCGCTCGAGGCGCACTGGTGTGTGGGGGTGGGATTCGGAGTGCAGCCGGAGCGCACATCCGAAGAATCTTTAATGATCCTTCCGCAGGTTCACCTACGGAAACCTTGTTACGACTTTTACTTCCTCTAAATGACCAAGAACCCCAGCCCC	Fungi	Basidiomycota	Agaricomycetes	Auriculariales	Unknown	Unknown	Unknown	0.0202288	Not Core	Not Core	Not Core
OTU115	CGTTCTTCATCGATGCCAGAACCAAGAGATCCGTTGTTGAAAGTTTTAACTATTTTATAGTACTCAGACGACACTATAATTCAGAGTTTAAGGTTCTCTGGCGGGCACTCACCAGCCGGAGCCGGTAGCCGAAGCGGCCCGCCAAAGCAACAAAGGTTTAGATATTCAAGGGTGGGAGATCTACCCGTAAGGGCATGAACTCAGTAATGATCCTTCCGCAGGTTCACCTACGGAAACCTTGTTACGACTTTTACTTCCTCTAAATGACCAAGAACCCCAGCCCC	Fungi	Ascomycota	Leotiomycetes	Helotiales	Unknown	Unknown	Unknown	0.0165351	Not Core	Not Core	Not Core
OTU244	CGTTCTTCATCGATGCCAGAACCAAGAGATCCGTTGTTGAAAGTTTTAACTTATTAAATAAGTAATCAGAGATGCTAAAATGCAAAGAGTTTGTATTCCTCCGGCGGTCCGCCCTGAAGGCTCGCCGCCGAGGCAACTGGTAGGTTCGTTCACAAAGGGTTGGGAGTTTTGCAACTCTGTAATGATCCCTCCGCTGGTTCACCAACGGAGACCTTGTTACGACTTTTACTTCCTCTAAATGACCAAGAACCCCAGCCCC	Fungi	Unknown	Unknown	Unknown	Unknown	Unknown	Unknown	0.016382	Not Core	Not Core	Not Core
OTU253	CGTTCTTCATCGATGCCAGAACCAAGAGATCCGTTGTTGAAAGTTTTAACTATTTAATAGTACTCAGACGACACTAACATTCAGAGTTTGAGGTCCTCTGGCGGGCGCGCCGGACCGAAGTCTAGGCGTGCGAGGCACGCGGCCCGCCAAAGCAACAGTCGATAATGATACACACGGGTGGGAGATCTACCCCGAAGGGCATGAACTCTGTAATGATCCTTCCGCAGGTTCACCTACGGAAACCTTGTTACGACTTTTACTTCCTCTAAATGACCAAGAACCCCAGTCACCCC	Fungi	Ascomycota	Leotiomycetes	Helotiales	Hyaloscyphaceae	Unknown	Unknown	0.0115631	Not Core	Not Core	Not Core
OTU882	TGCGTTCTTCATCGATGCCAGAACCAAGAGATCCGTTGTTGAAAGTTGTAAATAATTAGATTATTTTCAGACGCTGATTGCAATTACAAAAAAGGTTTTGGTTTGTCCAATCGGCAGCTTGCGCCACCGAGGAAACAAGAGTACGCAAAAGACATGGGTGTAGACGAGAGCTTTACAGCCCCCGACTTGACTTTTGATAATGATCCTTCCGCAGGTTCACCTACGGAAACCTTGTTACGACTTTTACTTCCTCTAAATGACCAAGGAGTGGTGAGG	Fungi	Unknown	Unknown	Unknown	Unknown	Unknown	Unknown	0.00835045	Not Core	Not Core	Not Core
OTU68	TGCGTTCTTCATCGATGCCAGAACCAAGAGATCCGTTGTTGAAAGTTTTGATTTATTTGTTTGTTTTACTCAGAAGTTACAATAAGAAACATTAGAGTTTGGGTCCTCTGGCGGGCCGTCCCGTTTTACGGGGCGCGGGCTGATCCGCCGAGGCAACATTAAGGTATGTTCACAGGGGTTTGGGAGTTGTAAACTCGGTAATGATCCCTCCGCTGGTTCACCAACGGAGACCTTGTTACGACTTTTACTTCCTCTAAATGACCAAGAACCCCAGCCCC	Fungi	Unknown	Unknown	Unknown	Unknown	Unknown	Unknown	0.00462523	0.00300804	Not Core	Not Core
OTU183	GTTCTTCATCGATGCCAGAACCAAGAGATCCGTTGTTGAAAGTTTTAACTTATTTGTTTTATTCTCAGAAATGACAATTGAAAACAAGAGTTTTAAGTTCCGTCGGCGGACTACAGGGTAGCTACAGGGTAGCTACCGGGTAGGCCACCGAGGCAACAGGTATGTTCACATGGGTTTGGGAGTTTTACAACTCTGTAATGATCCCTCCGCTGGTTCACCAACGGAGACCTTGTTACGACTTTTACTTCCTCTAAATGACCAAGAACCCGAGCCCC	Fungi	Ascomycota	Sordariomycetes	Xylariales	Incertae_sedis	Fusidium	Fusidium sp	0.00725676	Not Core	Not Core	Not Core
OTU7388	GCTGCGTTCTTCATCGATGCCAGAACCAAGAGATCCGTTGTTGAAAGTTTTGACTCTTTTTAAAAAGTCTTCAGAAATTTGTGATAATGATACAGAGGTTTTGTTTTTTACACTGCCTCGACGATTAGGCCGAGACTCCCGTGTAAAAGCTGGGTGAGAGCTTATCACACAAGGGTTGGGTTCTGTAAGAACTCGGTAATGATCCCTCCGCTGGTTCACCAACGGAGACCTTGTTACGACTTTTACTTCCTCTAAATGACCAAGAATTTTATTC	Fungi	Ascomycota	Sordariomycetes	Sordariales	Lasiosphaeriaceae	Unknown	Unknown	0.00669369	Not Core	Not Core	Not Core
OTU87	GCGTTCTTCATCGATGCCAGAACCAAGAGATCCGTTGTTAAAAGTTTTAATTTATTAATTAAGTTTACTCAGACTGCAAAGTTACGCAAGAGTTTGAAGTGTCCACCCGGAGCCCCCGCCCGAAGGCAGGGTCGCCCCGGAGGCAACAGAGTCGGACAACAAAGGGTTATGAATAACCAGGCCGAAGCCCGGGCGTTCTTGTAATGATCCCTCCGCAGGTTCACCTACGGAGACCTTGTTACGACTTTTACTTCCTCTAAATGACCAAGAACCCCAGTCCCC	Fungi	Unknown	Unknown	Unknown	Unknown	Unknown	Unknown	0.000840541	0.00320536	Not Core	Not Core
OTU129	GTTCTTCATCGATGCCAGAACCAAGAGATCCGTTGTTGAAAGTTTTAACTATTTTATAGTACTCAGACGACACTGTAAATTCAGAGTTTTGGGTTCTCTGGCGGGCACTCACCAGCCGAAGCCGGTAGCCGAAGCGGCCCGCCAAAGCAACAAAGGTTTATAAATTCAAGGGTGGGAGATCTACCCGTTAGGGCATGAACTCAGTAATGATCCTTCCGCAGGTTCACCTACGGAAACCTTGTTACGACTTTTACTTCCTCTAAATGACCAAGAACCCCAGTCCCC	Fungi	Ascomycota	Leotiomycetes	Helotiales	Unknown	Unknown	Unknown	0.00394505	Not Core	Not Core	Not Core
OTU135	CTGCGTTCTTCATCGATGCGAGAGCCAAGAGATCCGTTGTTGAAAGTTGTATTTGTTTTTAAAGGCACAAGGCCAATGACGACATTCAAAATACATTCATGTGGGGTATGTAGAAACATAGACCTGAATACAAGAAGAGCTGGCCTTTTATTGCACAGCAATTCTCAAACCGAGTTGCCTCGAGAGCATCAGATCTACGCAAGGTGCACAGGTGGTTAAAAATGGAGTCGGCGTGCACATGCTCCTAAGAGCCAGCAACAACCTAACCAAGTTTATTCAATAATGATCCTTCCGCAGGTTCACCTACGGAAACCTTGTTACGACTTTTACTTCCTCTAAATGACCAAGAACCCCAGCCCC	Fungi	Basidiomycota	Agaricomycetes	Agaricales	Entolomataceae	Entoloma	Entoloma sericeum	Not Core	0.00320268	Not Core	Not Core
OTU1861	GCGTTCTTCATCGATGCCAGAACCAAGAGATCCGTTGTTGAAAGTTTTAACTATTTTATAGTACTCAGACGACACTGTAATTCAGAGTTTTAGGTTCTCTGGCGGGCACTCACCAGCCGAAGCCGGTAGCCGAAGCGGCCCGCCAAAGCAACAAAGGTTTATATATTCAAGGGTGGGAGATCTACCCGTTAGGGCATGAACTCAGTAATGATCCTTCCGCAGGTTCACCTACGGAAACCTTGTTACGACTTTTACTTCCTCTAAATGACCAAGAATTACCAAC	Fungi	Ascomycota	Leotiomycetes	Helotiales	Unknown	Unknown	Unknown	0.00280991	Not Core	Not Core	Not Core
OTU32	TGCGTTCTTCATCGATGCGAGAGCCAAGAGATCCGTTGTTGAAAGTTGTATTTTAGAATTATGTTAACTCATGATACATTGCTTCAGACAAACTGGTTAAAGATAGATTAATTTGAAGTCTGCCTCCTCGCTCTCTCAAGAGAGAACAAGGAACATGACTAACGATGCACACAAGGTGGGTATGGATTTTTAAAAGTGCCATAAACACTCATTATGAATGATCCTTCCGCAGGTTCACCTACGGAAACCTTGTTACGACTTTTACTTCCTCTAAATGACCAAGAACCCCAGCCCC	Fungi	Mortierellomycota	Mortierellomycetes	Mortierellales	Mortierellaceae	Mortierella	Mortierella globulifera	0.0022	Not Core	Not Core	Not Core
OTU2636	CGTTCTTCATCGATGCCAGAACCAAGAGATCCACAATTGAAAATTTTGATATTTTTTTGTTTTCTCAGACAGTATAATATAGAGCAGTGAATACCCCTTCGGCAGGTGCTTAGGCTAGGCCATAGGCTCGGTTCCTCCCTGGAACCGCCTGCCGGAGAAGCAAAAATAGGTAGATAAACAATGGTTGGAGAGTTTGCACTCAGTAATGATCCCTCCGCTGGTTCACCAACGGAGACCTTGTTACGACTTTTACTTCCTCTAAATGACCAAGAAACGGAGTGAT	Fungi	Ascomycota	Sordariomycetes	Sordariales	Unknown	Unknown	Unknown	0.00211622	Not Core	Not Core	Not Core
OTU774	CGTTCTTCATCGATGCGAGAGCCAAGAGATCCGTTGTTGAAAGTGATCTTTTATTTATTATATACATAATATAAAATGATTCAATTTATAAGAGTGGGGTTTTAAATACAAGTTTTCGCGAGACCATGACCAAAAAGATCAGGTCCGCTAAAAATTGGTAATGATCCTTCCGCAGGTTCACCTACGGAAACCTTGTTACGACTTTTACTTCCTCTAAATGACCAAGAACTAGAGTCACCC	Fungi	Glomeromycota	Glomeromycetes	Glomerales	Glomeraceae	Unknown	Unknown	0.00203784	Not Core	Not Core	Not Core
OTU759	TGCGTTCTTCATCGATGCGAGAGCCAAGAGATCCGTTGTTGAAAGTGATCTTTATTTATTATTTATAATAAAAATGATTCAATTTATAAGAGTGGGGTTTTAAATACAAGTTTTTCGCGAGACCATGACCAAAAGATCAGGTCCGCTAAAAATCGGTAATGATCCTTCCGCAGGTTCACCTACGGAAACCTTGTTACGACTTTTACTTCCTCTAAATGACCAAGAATGCCAGTGCGC	Fungi	Glomeromycota	Glomeromycetes	Glomerales	Glomeraceae	Unknown	Unknown	0.00202252	Not Core	Not Core	Not Core
OTU196	TGCGTTCTTCATCGATGCCAGAACCAAGAGATCCGTTGTTGAAAGTTTTGATTTATTTAATCATTTACTCAGAAGATACTGTATAAAATCAAGGGTTTGGGTCCTCTGGCGGGCTGCCGAAGCAGGCACCGCCGAGGCAACAAATGGTATGTTCACAGGGGTTTGGGAGTTGTAAACTCGGTAATGATCCCTCCGCTGGTTCACCAACGGAGACCTTGTTACGACTTTTACTTCCTCTAAATGACCAAGAACCCCAGCCCC	Fungi	Ascomycota	Sordariomycetes	Hypocreales	Nectriaceae	Ilyonectria	Ilyonectria mors-panacis	0.0019018	Not Core	Not Core	Not Core
OTU1058	GCTGCGTTCTTCATCGATGCGAGAGCCAAGAGATCCGTTGTTGAAAGTGATCTTTATTTATTACATACATAATATAAAATGATTCAATTTATAAGAGTGGGGTTTTAAATACAAGTTTTCGCGAGACCATGATCAAAGATCAGGTCCGCTAAAATCGGTAATGATCCTTCCGCAGGTTCACCTACGGAAACCTTGTTACGACTTTTACTTCCTCTAAATGACCAAGAATTCGTGGT	Fungi	Glomeromycota	Glomeromycetes	Glomerales	Glomeraceae	Unknown	Unknown	0.00171802	Not Core	Not Core	Not Core
OTU199	CTTCATCGATGCGAGAGCCAAGAGATCCGTTGTTGAAAGTGATCTTTTATTTATTTACATATGATTATAAAAATTTTTTTAAGAGTGGGTGTTTTAAATACGAACGCGAGATCCCCGCTGACGCGAGGTTCGCATAAATCAGTAATGATCCTTCCGCAGGTTCACCTACGGAAACCTTGTTACGACTTTTACTTCCTCTAAATGACCAAGAACCCCAGTCACCCC	Fungi	Glomeromycota	Glomeromycetes	Glomerales	Glomeraceae	Unknown	Unknown	0.00165045	Not Core	Not Core	Not Core
OTU449	GCGTTCTTCATCGATGCGAGAACCAAGAGATCCGTTGTTAAAAGTTTTATTTTGTTTATTAAAACTGTTACATTCATAAGACTGGGGTATGTATAAAATTGATGACTCTCTTTGCAGACTTGCGTCTTTTAAAAGAGTCAAACGGTGCACAGGTGTATGTGGATGTGAAGGGTGAGAGGTCAATGAAGACGCTCTCGATTTAATCACTAGTGATCCTTCCGCAGGTTCACCTACGGAAACCTTGTTACGACTTTTACTTCCTCTAAATGACCAAGAACCGCAGCGCC	Fungi	Basidiomycota	Tremellomycetes	Cystofilobasidiales	Mrakiaceae	Mrakia	Unknown	Not Core	0.00121607	Not Core	Not Core
OTU588	TGCGTTCTTCATCGATGCGAGAGCCAAGAGATCCGTTGTTGAAAGTTGTTTTTAGTTGTACATTGTACAAAAAGACATTCCATTACATTCAGAGTGTGTAAAGTACTCGAGTACCAGGCCCCTGAAGGCCATGCAAAGCGGTACTCAGAGTCATAGATGCACAGGTGTGTGGATTTGCGACTCGCCAACGTGCACATGTGTCTCCACCAGCACAGATAGACGAGCCGACTTTGAAGTTTCATTAATGATCCTTCCGCAGGTTCACCTACGGAAACCTTGTTACGACTTTTACTTCCTCTAAATGACCAAGAACTATAGCACC	Fungi	Basidiomycota	Agaricomycetes	Sebacinales	Serendipitaceae	Unknown	Unknown	0.00111712	Not Core	Not Core	Not Core
OTU324	TGCGTTCTTCATCGATGCGAGAGCCAAGAGATCCGTTGTTGAAAGTGATCTTTTACTTATTTTTAAGTAAGATATGTTATTTTCAAAAGTGTGGGGTTTTAAATACGCGCAAAACCTTGACAAAATAAATGCCAGGCTTGCTAGATTCAATAATGATCCTTCCGCAGGTTCACCTACGGAAACCTTGTTACGACTTTTACTTCCTCTAAATGACCAAGAACCCCAGTCCCG	Fungi	Glomeromycota	Glomeromycetes	Glomerales	Glomeraceae	Unknown	Unknown	0.00102342	Not Core	Not Core	Not Core
OTU123	CGTTCTTCATCGATGCGAGAGCCAAGAGATCCGTTGTTGAAAGTGATCTTTTTTATTTTTATCATTAGATAAATATTTTTAAAGAGTGGGATGTTTTAAATATAAAATGGACGCAAGACCTCGCGAAACGCGAGGTTCGCCATGATTTGTAATGATCCTTCCGCAGGTTCACCTACGGAAACCTTGTTACGACTTTTACTTCCTCTAAATGACCAAGAACCCCAGTCACCCC	Fungi	Glomeromycota	Glomeromycetes	Glomerales	Glomeraceae	Unknown	Unknown	0.000925225	Not Core	Not Core	Not Core
OTU143	GTTCTTCATCGATGCGAGAGCCAAGAGATCCGTTGTTGAAAGTTGTTTTAGTTGTACATTGTACAAAAGACATTCCATTACATTCAGAGTGTGTAAAGTACTCGAGTACCAGGCCCCTAAGGGCCATGCAAAGCGGTACTCAGAGTCATAGATGCACAGGTGTGTGGATTTGCGACCTGCCAACGTGCACATGTGTCTCCACCAGCACAGATAGACAAGCCGACTTTGAAGTTTCATTAATGATCCTTCCGCAGGTTCACCTACGGAAACCTTGTTACGACTTTTACTTCCTCTAAATGACCAAGAACCCCAGTCCCC	Fungi	Basidiomycota	Agaricomycetes	Sebacinales	Sebacinaceae	Unknown	Unknown	0.000862162	Not Core	Not Core	Not Core
OTU650	CGTTCTTCATCGATGCGAGAGCCAAGAGATCCGTTGTTGAAAGTGATCTTTATTTATTATATACATATAAATATGATTCAATTTATAAGAGTGGGGTTTTAAATACAAGTTTTCGCGAGACCATGACCAAAGGTCAGGTCCGCTAAAAATTGGTAATGATCCTTCCGCAGGTTCACCTACGGAAACCTTGTTACGACTTTTACTTCCTCTAAATGACCAAGAAACCCAGCCCC	Fungi	Glomeromycota	Glomeromycetes	Glomerales	Glomeraceae	Unknown	Unknown	0.00075045	Not Core	Not Core	Not Core
OTU1457	GCTGCGTTCTTCATCGATGCGAGAGCCAAGAGATCCGTTGTTGAAAGTGATCTTTTATTTATTTACATATGATTATAAAAATTTTTTTAAGAGTGGGTGTTTTAAATACGAACGCGAGATCCCCGCTAAACGCGAGGTTCGCATAAATCAGTAATGATCCTTCCGCAGGTTCACCTACGGAAACCTTGTTACGACTTTTACTTCCTCTAAATGACCAAGAACAAACGGC	Fungi	Glomeromycota	Glomeromycetes	Glomerales	Glomeraceae	Unknown	Unknown	0.000713514	Not Core	Not Core	Not Core
OTU1129	GCTGCGTTCTTCATCGATGCCAGAACCAAGAGATCCGTTGTTGAAAGTTTTAACTATTATATAGTACTCAGACATCACTAAAAACAAGAGTTGGGGTCCTCTGGCGGGCACGCAGCAGCCGGAGCCGCTGGCCACGAGGGCGGCCCGCCAAAGCAACAAAGGTATGATATTCAAGGGTGACTAGTGAGCTTACATCGTGATGATCAGGTTGCCCCTACACGAACGACTAGTTTATTAATGATCCTTCCGCAGGTTCACCTACGGAAACCTTGTTACGACTTTTACTTCCTCTAAATGACCAAGAATCACACGT	Fungi	Unknown	Unknown	Unknown	Unknown	Unknown	Unknown	0.000710811	Not Core	Not Core	Not Core
OTU458	CGTTCTTCATCGATGCGAGAGCCAAGAGATCCGTTGTTGAAAGTGATCTTTTATTTATTTTATACATATGATTATAAAAATTTTAAGAGTGGGTGTTTTAAATACGAACGCGAGATCCCCGCTAAACGCGAGGTTCGCATAAAATCAGTAATGATCCTTCCGCAGGTTCACCTACGGAAACCTTGTTACGACTTTTACTTCCTCTAAATGACCAAGAATGCAAGGAT	Fungi	Glomeromycota	Glomeromycetes	Glomerales	Glomeraceae	Unknown	Unknown	0.000609009	Not Core	Not Core	Not Core
OTU767	TTCTTCATCGATGCCAGAGCCAAGAGATCCGTTGCCAAAAGTTTTTACTCGTTAAAGTTTTCTTATTCAGATAGAGCGCGGAGCTTTTTCAGAGCGTTTGCGTATATGCCGGCCGGCGGCCTGCCGAAAAGGCAGGTTCCGCCGAGGCAACGTACAAGTATAAAGTTCACAGGGTTGGCAGAGCCATGACATAAATGGTCAGATTCTGTAATGATCCCTCCGCTGGTTCACCAACGGAGACCTTGTTACGACTTTTACTTCCTCTAAATGACCAAGAACCCCAGTCACCCC	Fungi	Ascomycota	Sordariomycetes	Melanosporales	Melanosporaceae	Melanospora	Melanospora verrucispora	Not Core	0.000596429	Not Core	Not Core
OTU372	GTTCTTCATCGATGCGAGAGCCAAGAGATCCGTTGTTGAAAGTGATCTTTTAATTACTTATTTTTAAGTAAGATATGTTATTTTCAAAAAGTGTGGGGTTTTAAATACGCGCAAAACCTTGCAAAATAAATATGCCAGGCTTGCTTAGATTCAATAATGATCCTTCCGCAGGTTCACCTACGGAAACCTTGTTACGACTTTTACTTCCTCTAAATGACCAAGAACCCCAGTCACCCC	Fungi	Glomeromycota	Glomeromycetes	Glomerales	Glomeraceae	Unknown	Unknown	0.000591892	Not Core	Not Core	Not Core
OTU386	GCGTTCTTCATCGATGCGAGAGCCAAGAGATCCGTTGTTGAAAGTGATCTTTTATTTATTTACATAATGATTATAAAAATTTTTTTAAGAGTGGGTGTTTTAAATACGAACGGCGAGATCCCCGCTGACGCGAGGTTCGCATAAATCAGTAATGATCCTTCCGCAGGTTCACCTACGGAAACCTTGTTACGACTTTTACTTCCTCTAAATGACCAAGAACGGCACCCC	Fungi	Glomeromycota	Glomeromycetes	Glomerales	Glomeraceae	Unknown	Unknown	0.000563964	Not Core	Not Core	Not Core
OTU1804	GGCTGCGTTCTTCATCGATGCTGGAACCAAGAGATCCGTTGTTGAAAGTTTTAATAATTCAATCTCACTCGGACAGTATCGCATTATCAGAGTTAAAGTCTGACGAGTCCATGACATCGCCAAAGAAACCAGAGGTTCAACAAGGGGTGTGAATGAGGCCGAAGCCTGAACACTGTAATGATCCTTCCGCAGGTTCACCTGGAAGAGATGTTAGCGACTGTTTCCATGACGAATGAGGATTCTGTGATAACTTACCTACGGAAACCTTGTTACGACTTTTACTTCCTCTAAATGACCAAGAAGAAAACTGC	Fungi	Ascomycota	Unknown	Unknown	Unknown	Unknown	Unknown	0.00051982	Not Core	Not Core	Not Core
OTU252	GTTCTTCATCGATGCCAGAACCAAGAGATCCGTTGTTGAAAGTTTTGATTGATTTGTTTTCAATACTCCGACGCAAAGACGCAGTGTGTTGGGTTGGACCTCTGGGGGACTCCCGGACGTGACGTCCGGGTCGCCCCCCGAGGCAACAGATACGAATCGACAAAGGGTTGGGAGGTTGGGCGCGAGGGCCCGCACTCGGTAATGATCCCTCCGCAGGTTCACCTACGGAGACCTTGTTACGACTTTTACTTCCTCTAAATGACCAAGAACCCCAGTCACCCC	Fungi	Ascomycota	Dothideomycetes	Capnodiales	Teratosphaeriaceae	Devriesia	Devriesia pseudoamericana	0.000490991	Not Core	Not Core	Not Core
OTU286	GTTCTTCATCGATGCGAGAGCCAAGAGATCCGTTGTTGAAAGTGATCTTTTTTATTTTTTTATAATAAAAATATTGTTTTTACAAGAGTGAAGGTTTTAAATACAAGTTTCGCAAAACCTTACGGTTTTGCTAAATCACATTATTAATGATCCTTCCGCAGGTTCACCTACGGAAACCTTGTTACGACTTTTACTTCCTCTAAATGACCAAGAACCCCAGTGCCC	Fungi	Glomeromycota	Glomeromycetes	Glomerales	Glomeraceae	Kamienskia	Kamienskia divaricata	0.000467568	Not Core	Not Core	Not Core
OTU3818	GCGTTCTTCATCGATGCGAGAGCCAAGAGATCCGTTGTTGAAAGTGATCTTTTTTATTTTTATCATTAGATAAATATTTTTAAAGAGTGGGATGTTTTAAATACGAAAATGGACGCAAGACCTCGCGAAACGCGAGGTTCGCCATAATTTGTAATGATCCTTCCGCAGGTTCACCTACGGAAACCTTGTTACGACTTTTACTTCCTCTAAATGACCAAGAACGATGGTT	Fungi	Glomeromycota	Glomeromycetes	Glomerales	Glomeraceae	Unknown	Unknown	0.000458559	Not Core	Not Core	Not Core
OTU1311	CGTTCTTCATCGATGCGAGAGCCAAGAGATCCGTTGTTGAAAGTGATCTTTTTTTATTAAAAAAAAATATATATAAAATTCAAAGTGTGGGTTTTAAATACAAGTGATCGCGAAACCTCGCTAGACGCTCGGTTCGCCAAATCAGTAATGATCCTTCCGCAGGTTCACCTACGGAAACCTTGTTACGACTTTTACTTCCTCTAAATGACCAAGAATTTCAGATAT	Fungi	Glomeromycota	Glomeromycetes	Glomerales	Glomeraceae	Glomus	Glomus sp	0.000442342	Not Core	Not Core	Not Core
OTU934	CTGCGTTCTTCATCGATGCCAGAACCAAGAGATCCGTTGTTGAAAGTTTTAATTATTTGTTTTTATTCTCAGAGTTTTAAAAATTCAAGAGTTTTTAGGTATCTTTTGGTAGGCGCTGTAAAAACAGCAAAATCAATCCCGCCCTGGGATTGCCTACCAAAGGAAACCGTTATAAGATAGATAAACAATGGGTTTAATGGGAGTTTTTACACTCTGTAATGATCCCTCCGCTGGTTCACCAACGGAGACCTTGTTACGACTTTTACTTCCTCTAAATGACCAAGAAGAAAAAGCA	Fungi	Unknown	Unknown	Unknown	Unknown	Unknown	Unknown	0.000440541	Not Core	Not Core	Not Core
OTU624	GCTGCGTTCTTCATCGATGCGAGAGCCAAGAGATCCGTTGTTGAAAGTGATCTTTTTTATTTTTTTTATAATAAAAATGTTTTTTACAAGAGTGAAGGTTTTAAATACAAGTTTCGCAAAACCTTACGGTTTTGCTAAATCACATTATTAATGATCCTTCCGCAGGTTCACCTACGGAAACCTTGTTACGACTTTTACTTCCTCTAAATGACCAAGAAACAGAGCCAC	Fungi	Glomeromycota	Glomeromycetes	Glomerales	Glomeraceae	Kamienskia	Kamienskia divaricata	0.000430631	Not Core	Not Core	Not Core
OTU909	GGCTGCGTTCTTCATCGATGCGAGAACCAAGAGATCCGTTGTTGAAAGTGATCTTTTATTTATTTACATAATGATTATAAAAATTTTTTTAAGAGTGGGTGTTTTAAATACGAACGCGAGATCCCCGCTGACGCGAGGTTCGCATAAATCAGTAATGATCCTTCCGCAGGTTCACCTACGGAAACCTTGTTACGACTTTTACTTCCTCTAAATGACCAAGAACACAACAAA	Fungi	Glomeromycota	Glomeromycetes	Glomerales	Glomeraceae	Unknown	Unknown	0.000403604	Not Core	Not Core	Not Core
OTU3338	CGTTCTTCATCGATGCGAGAGCCAAGAGATCCGTTGTTGAAAGTTTATTTTTTATTATAATACATAAAGTTTTTTTGTTTGACGTTTGATCCAAATACAAGAGCGGGTTGTTGAATACGCCGGGACGAAAAAAATCCGCCCCGGCAATTCATTATTTTTTAATGATCCTTCCGCAGGTTCACCTACGGAAACCTTGTTACGACTTTTACTTCCTCTAAATGACCAAGAAGGTAAGTTGTC	Fungi	Glomeromycota	Paraglomeromycetes	Paraglomerales	Paraglomeraceae	Paraglomus	Paraglomus brasilianum	0.000336036	Not Core	Not Core	Not Core
OTU1066	GCTGCGTTCTTCATCGATGCGAGAGCCAAGAGATCCGTTGTTGAAAGTGATCTTTTTTATTTTTATCATTAGATAAATATTTTTAAAGAGTGGGATGTTTTAAATACGAAAATGGACGCAGGACCTCGCGAAACGCGAGGTTCGCCATGATTTGTAATGATCCTTCCGCAGGTTCACCTACGGAAACCTTGTTACGACTTTTACTTCCTCTAAATGACCAAGAAGATAAGTTAA	Fungi	Glomeromycota	Glomeromycetes	Glomerales	Glomeraceae	Unknown	Unknown	0.000328829	Not Core	Not Core	Not Core
OTU418	TTCTTCATCGATGCGAGAGCCAAGAGATCCGTTGTTGAAAGTGATCTTTTTTATTTTTATCATTAGATAAATTATTTTTAAAGAGTGGGATGTTTTAAATATGAAAAATGGACGCAAGACCTCGCGAAACGCGAGGTTCGCCATAATTTGTAATGATCCTTCCGCAGGTTCACCTACGGAAACCTTGTTACGACTTTTACTTCCTCTAAATGACCAAGAATAACAGTCCCCC	Fungi	Glomeromycota	Unknown	Unknown	Unknown	Unknown	Unknown	0.000281081	Not Core	Not Core	Not Core
OTU4390	GGCTGCGTTCTTCATCGATGCGAGAGCCAAGAGATCCGTTGTTGAAAGTGATCTTTATTTATTTATATATAAAAATTTTTTTTTTTTATGAGTGGGGTTTTAGATACAATGTTTTCGCGATACCATAACCAAAGGTCAGGTTCGCTAAAATCGGTAATGATCCTTCCGCAGGTTCACCTACGGAAACCTTGTTACGACTTTTACTTCCTCTAAATGACCAAGAATGTTACCC	Fungi	Glomeromycota	Glomeromycetes	Glomerales	Glomeraceae	Rhizophagus	Unknown	0.000236036	Not Core	Not Core	Not Core
OTU1727	CTTCATCGATGCGAGAGCCAAGAGATCCGTTGTTGAAAGTGATCTTTTTTTTATTAAAAAAAATATATATAAAATTCAAAGTGTGGGTTTTAAATATAAGTTGATCGCGAAACCTCGCTAGATGCTCGGTTCGCCAAATCAGTAATGATCCTTCCGCAGGTTCACCTACGGAAACCTTGTTACGACTTTTACTTCCTCTAAATGACCAAGAAGCCGAGTCACCCC	Fungi	Glomeromycota	Glomeromycetes	Glomerales	Glomeraceae	Glomus	Glomus sp	0.000226126	Not Core	Not Core	Not Core
OTU3601	TGCGTTCTTCATCGATGCGAGAGCCAAGAGATCCGTTGTTGAAAGTGATCTTTATTTATTATATACATATAAAATGATTCAATTTATAAGAGTGGGGTTTTAAATACAAGTTTTTTGCGAGACCATGATCAAAAGATCGGGTCCGCTAAAATCGGTAATGATCCTTCCGCAGGTTCACCTACGGAAACCTTGTTACGACTTTTACTTCCTCTAAATGACCAAGAACCCCCCAC	Fungi	Glomeromycota	Glomeromycetes	Glomerales	Glomeraceae	Unknown	Unknown	0.000208108	Not Core	Not Core	Not Core
OTU1053	CGTTCTTCATCGATGCGAGAGCCAAGAGATCCGTTGTTGAAAGTGATCTTTTTTTATTTAAAAAAAATATGTATAAAATTCAAAGTGTGGGTTTTAAATATAAGTTGATCGCGAAAACCTCGCTAGACGCTCGGTTCGCCAAATCAGTAATGATCCTTCCGCAGGTTCACCTACGGAAACCTTGTTACGACTTTTACTTCCTCTAAATGACCAAGAAAATTAGTCCCC	Fungi	Glomeromycota	Glomeromycetes	Glomerales	Glomeraceae	Glomus	Glomus sp	0.0002	Not Core	Not Core	Not Core
OTU2224	GTTCTTCATCGATGCGAGAGCCAAGAGATCCGTTGTTGAAAGTGATCTTTTTTTATTAAAAAAAATATATATAAAATTCAAAGTGTGGGTTTTAAATATAAGTGATCGCGAAACCTCGCTAGACGCTCGGTTCGCCAAATCAGTAATGATCCTTCCGCAGGTTCACCTACGGAAACCTTGTTACGACTTTTACTTCCTCTAAATGACCAAGAACTGAAGTGAAG	Fungi	Glomeromycota	Glomeromycetes	Glomerales	Glomeraceae	Glomus	Glomus sp	0.000194595	Not Core	Not Core	Not Core
OTU3625	GTTCTTCATCGATGCGAGAGCCAAGAGATCCGTTGTTGAAAGTGATCTTTATTTATTTATATATAAAAAAATTTTTTTTTTTATGAGTGGGGTTTTAAATACAATGGTTTCGCGATACCATAACCAAAGGTCAGGTTCGCTAAAATCGGTAATGATCCTTCCGCAGGTTCACCTACGGAAACCTTGTTACGACTTTTACTTCCTCTAAATGACCAAGAATTACAGTCTCT	Fungi	Glomeromycota	Glomeromycetes	Glomerales	Glomeraceae	Unknown	Unknown	0.000136937	Not Core	Not Core	Not Core
OTU7106	GCTGCGTTCTTCATCGATGCGAGAGCCAAGAGATCCGTTGTTGAAAGTGATCTTTATTTATTATATATATAATATAAAATGATTCAATATAAGAGTGGGGTTTTAAATACAAGTTTTTCGCGAGACCATGATCAAAGATCAGGTCCGCTAAAAATCGGTAATGATCCTTCCGCAGGTTCACCTACGGAAACCTTGTTACGACTTTTACTTCCTCTAAATGACCAAGAAAGGTAGAC	Fungi	Glomeromycota	Glomeromycetes	Glomerales	Glomeraceae	Unknown	Unknown	0.000103604	Not Core	Not Core	Not Core
OTU4410	TGCGTTCTTCATCGATGCGAGAGCCAAGAGATCCGTTGTTGAAAGTGATCTTTTTATTATTTAAAATACAATAATAATATACATTTAAAGAGTTGGGTTTTAAATACAAATTTGATCGCGAAGCCTCGCTAACGCTCGGTTCGCTATATTGATAATGATCCTTCCGCAGGTTCACCTACGGAAACCTTGTTACGACTTTTACTTCCTCTAAATGACCAAGAAGGGTAGTGTGC	Fungi	Glomeromycota	Glomeromycetes	Glomerales	Glomeraceae	Glomus	Glomus indicum	9.90991e-05	Not Core	Not Core	Not Core
OTU7615	GCGGCTGCGTTCTTCATCGATGCGGGAGCCAAGAGATCCTTTGTTGAAAGTTTTGATTCTTATGTGATTCAGACATACGACGGATTCGCGCGTCGAGGCGGCGCCGGAGCGCCGAAGCACGGGTCACTTCCACCTGGTATGTGAGTCGAGGGACACGAGGGCCCCATTCGATAATGATCCCTCCGCAGGTTCACCTACGGAGACCTTGTTACGACTTTTACTTCCTCTAAATGACCAAGAAAAGTGGA	Fungi	Ascomycota	Archaeorhizomycetes	Archaeorhizomycetales	Archaeorhizomycetaceae	Archaeorhizomyces	Unknown	7.20721e-05	Not Core	Not Core	Not Core

## Sheet: metadata
Sheets
MLE_Lux_core_Bacteria	The core bacteria from Marginal Land Experiment and Lux Arbor (growing season)
MLE_Lux_core_Fungi	The core fungi from Marginal Land Experiment and Lux Arbor (growing season)
Columns
OTU	Unique identifier for the OTUs
sequences	Representative sequences for each OTU
Domain	Domain level classification of each OTU
Phylum	Phylum level classification of each OTU
Class	Class level classification of each OTU
Order	Order level classification of each OTU
Family	Family level classification of each OTU
Genus	Genus level classification of each OTU
Species	Species level classification of each OTU
MLE_Proportion_in_roots	Proportion of total root read in Marginal Land Experiment communities composed of each OTU
MLE_Proportion_in_soils	Proportion of total soil read in Marginal Land Experiment communities composed of each OTU
Lux_Proportion_in_roots	Proportion of total root read in Lux Arbor communities composed of each OTU
Lux_Proportion_in_soils	Proportion of total soil read in Lux Arbor communities composed of each OTU
